# Supplementary material for: Checklist of thallus-forming Laboulbeniomycetes from Belgium and the Netherlands, including Hesperomyces halyziae and Laboulbenia quarantenae spp. nov
Source: MycoKeys. 2020 Jul 30;71:23–86. doi: 10.3897/mycokeys.71.53421 (PMC7410850; doi:10.3897/mycokeys.71.53421)
Supplement: XML Treatment for Hesperomyces halyziae [file mycokeys.71.53421-treatment1.xml]

<!DOCTYPE tp:taxon-treatment
  PUBLIC "-//TaxonX//DTD Taxonomic Treatment Publishing DTD v0 20100105//EN" "tax-treatment-NSO.dtd">
<tp:taxon-treatment xmlns:tp="http://www.plazi.org/taxpub"><tp:treatment-meta><kwd-group><label>Taxon classification</label><kwd><named-content xmlns:xlink="http://www.w3.org/1999/xlink" content-type="kingdom">Fungi</named-content></kwd><kwd><named-content xmlns:xlink="http://www.w3.org/1999/xlink" content-type="order">Laboulbeniales</named-content></kwd><kwd><named-content xmlns:xlink="http://www.w3.org/1999/xlink" content-type="family">Laboulbeniaceae</named-content></kwd></kwd-group><mixed-citation publication-type="journal"><person-group><name><surname>Haelewaters</surname><given-names>Danny</given-names></name><name><surname>Kesel</surname><given-names>André De</given-names></name></person-group><article-title>Checklist of thallus-forming <tp:taxon-name><tp:taxon-name-part taxon-name-part-type="class">Laboulbeniomycetes</tp:taxon-name-part></tp:taxon-name> from Belgium and the Netherlands, including <italic><tp:taxon-name><tp:taxon-name-part taxon-name-part-type="genus" reg="Hesperomyces">Hesperomyces</tp:taxon-name-part> <tp:taxon-name-part taxon-name-part-type="species" reg="halyziae">halyziae</tp:taxon-name-part></tp:taxon-name></italic> and <italic><tp:taxon-name><tp:taxon-name-part taxon-name-part-type="genus" reg="Laboulbenia">Laboulbenia</tp:taxon-name-part> <tp:taxon-name-part taxon-name-part-type="species" reg="quarantenae">quarantenae</tp:taxon-name-part></tp:taxon-name></italic> spp. nov.</article-title><source>MycoKeys</source><day>30</day><month>7</month><year>2020</year><volume>71</volume><fpage>23</fpage><lpage>86</lpage><pub-id pub-id-type="doi">10.3897/mycokeys.71.53421</pub-id></mixed-citation></tp:treatment-meta><tp:nomenclature><tp:taxon-name><object-id xmlns:xlink="http://www.w3.org/1999/xlink" content-type="arpha" xlink:type="simple">71A06F79-F238-5F25-9E2C-3FDFDBCA0A74</object-id>
              <tp:taxon-name-part taxon-name-part-type="genus" reg="Hesperomyces">Hesperomyces</tp:taxon-name-part>
              <tp:taxon-name-part taxon-name-part-type="species" reg="halyziae">halyziae</tp:taxon-name-part>
              <object-id xmlns:xlink="http://www.w3.org/1999/xlink" content-type="mycobank" xlink:type="simple">835489</object-id>
            </tp:taxon-name><tp:taxon-authority>Haelew. &amp; De Kesel</tp:taxon-authority><tp:taxon-status xmlns:xlink="http://www.w3.org/1999/xlink" xlink:type="simple">sp. nov.</tp:taxon-status><xref ref-type="fig" rid="F3">Figure 3</xref></tp:nomenclature><tp:treatment-sec sec-type="etymology" id="SECID0EPLAI"><title>Etymology.</title><p>Referring to the host genus, <italic><tp:taxon-name><tp:taxon-name-part taxon-name-part-type="genus" reg="Halyzia">Halyzia</tp:taxon-name-part></tp:taxon-name></italic>.</p></tp:treatment-sec><tp:treatment-sec sec-type="diagnosis" id="SECID0E3LAI"><title>Diagnosis.</title><p>Morphologically very similar to other taxa within <italic><tp:taxon-name><tp:taxon-name-part taxon-name-part-type="genus" reg="Hesperomyces">H.</tp:taxon-name-part> <tp:taxon-name-part taxon-name-part-type="species" reg="virescens">virescens</tp:taxon-name-part></tp:taxon-name></italic> sensu lato, but forming a distinct species supported by <abbrev xmlns:xlink="http://www.w3.org/1999/xlink" xlink:title="internal transcribed spacer" id="ABBRID0ENMAI" xlink:type="simple">ITS</abbrev> data. The <abbrev xmlns:xlink="http://www.w3.org/1999/xlink" xlink:title="internal transcribed spacer" id="ABBRID0ERMAI" xlink:type="simple">ITS</abbrev> sequence shares 95.8–97.9% identity with <italic><tp:taxon-name><tp:taxon-name-part taxon-name-part-type="genus" reg="Hesperomyces">H.</tp:taxon-name-part> <tp:taxon-name-part taxon-name-part-type="species" reg="virescens">virescens</tp:taxon-name-part></tp:taxon-name></italic> s.l. from <italic><tp:taxon-name><tp:taxon-name-part taxon-name-part-type="genus" reg="Harmonia">Harmonia</tp:taxon-name-part> <tp:taxon-name-part taxon-name-part-type="species" reg="axyridis">axyridis</tp:taxon-name-part></tp:taxon-name></italic>, and 96.5–95.4% with <italic><tp:taxon-name><tp:taxon-name-part taxon-name-part-type="genus" reg="Hesperomyces">H.</tp:taxon-name-part> <tp:taxon-name-part taxon-name-part-type="species" reg="virescens">virescens</tp:taxon-name-part></tp:taxon-name></italic> s.l. from <italic><tp:taxon-name><tp:taxon-name-part taxon-name-part-type="genus" reg="Adalia">Adalia</tp:taxon-name-part> <tp:taxon-name-part taxon-name-part-type="species" reg="bipunctata">bipunctata</tp:taxon-name-part></tp:taxon-name></italic>/<italic><tp:taxon-name><tp:taxon-name-part taxon-name-part-type="genus" reg="Adalia">A.</tp:taxon-name-part> <tp:taxon-name-part taxon-name-part-type="species" reg="decempunctata">decempunctata</tp:taxon-name-part></tp:taxon-name></italic>. Unique molecular synapomorphies in the <abbrev xmlns:xlink="http://www.w3.org/1999/xlink" xlink:title="internal transcribed spacer" id="ABBRID0EMOAI" xlink:type="simple">ITS</abbrev> at positions 478, 517, 652.</p></tp:treatment-sec><tp:treatment-sec sec-type="Types" id="SECID0EQOAI"><title>Types.</title><p><bold><italic>Holotype</italic></bold>: The Netherlands, Noord Brabant Province, Tilburg, nature reserve De Kaaistoep, <named-content xmlns:xlink="http://www.w3.org/1999/xlink" content-type="dwc:verbatimCoordinates" xlink:type="simple"><named-content content-type="geo-json" specific-use="{&#34;type&#34;:&#34;Point&#34;,&#34;coordinates&#34;:[5.016667,51.533333]}" id="NCID0E5OAI" xlink:type="simple">51.5333333N, 5.0166667E</named-content></named-content>, 11 Aug. 2015, <italic>leg.</italic> H. Spijkers &amp; P. van Wielink, on female <italic><tp:taxon-name><tp:taxon-name-part taxon-name-part-type="genus" reg="Halyzia">Halyzia</tp:taxon-name-part> <tp:taxon-name-part taxon-name-part-type="species" reg="sedecimguttata">sedecimguttata</tp:taxon-name-part></tp:taxon-name></italic> (Linnaeus, 1758) (<tp:taxon-name><tp:taxon-name-part taxon-name-part-type="order">Coleoptera</tp:taxon-name-part></tp:taxon-name>, <tp:taxon-name><tp:taxon-name-part taxon-name-part-type="family">Coccinellidae</tp:taxon-name-part></tp:taxon-name>) (<abbrev xmlns:xlink="http://www.w3.org/1999/xlink" content-type="institution" xlink:title="Brabant Museum of Nature, Tilburg" id="ABBRID0E1PAI" xlink:type="simple">NNKN</abbrev>), slide D. Haelew. 955a (FH, 4 juvenile and 3 mature thalli, left elytron), reported as <italic><tp:taxon-name><tp:taxon-name-part taxon-name-part-type="genus" reg="Hesperomyces">Hesperomyces</tp:taxon-name-part> <tp:taxon-name-part taxon-name-part-type="species" reg="virescens">virescens</tp:taxon-name-part></tp:taxon-name></italic> in <xref ref-type="bibr" rid="B50">Haelewaters and van Wielink (2016)</xref>. <bold><italic>Paratypes</italic></bold>: Belgium, Province Vlaams-Brabant, Meise, Domein van Bouchout, <named-content xmlns:xlink="http://www.w3.org/1999/xlink" content-type="dwc:verbatimCoordinates" xlink:type="simple"><named-content content-type="geo-json" specific-use="{&#34;type&#34;:&#34;Point&#34;,&#34;coordinates&#34;:[4.333069,50.927925]}" id="NCID0EUQAI" xlink:type="simple">50.927925N, 4.333069E</named-content></named-content>, 28 Mar. 2019, <italic>leg.</italic> C. Gerstmans, on <italic><tp:taxon-name><tp:taxon-name-part taxon-name-part-type="genus" reg="Halyzia">H.</tp:taxon-name-part> <tp:taxon-name-part taxon-name-part-type="species" reg="sedecimguttata">sedecimguttata</tp:taxon-name-part></tp:taxon-name></italic> (<abbrev xmlns:xlink="http://www.w3.org/1999/xlink" xlink:title="Meise Botanic Garden" id="ABBRID0EGRAI" xlink:type="simple">BR</abbrev>, CG437–CG440), slides BR5020212155379V, BR5020212156406V, BR5020212157434V, and BR5020212158462V; reported as <italic><tp:taxon-name><tp:taxon-name-part taxon-name-part-type="genus" reg="Hesperomyces">Hesperomyces</tp:taxon-name-part> <tp:taxon-name-part taxon-name-part-type="species" reg="virescens">virescens</tp:taxon-name-part></tp:taxon-name></italic> sensu lato in <xref ref-type="bibr" rid="B23">De Kesel et al. (2020)</xref>. <italic>Ibid.</italic>, 1 Apr. 2019, <italic>leg.</italic> C. Gerstmans, on <italic><tp:taxon-name><tp:taxon-name-part taxon-name-part-type="genus" reg="Halyzia">H.</tp:taxon-name-part> <tp:taxon-name-part taxon-name-part-type="species" reg="sedecimguttata">sedecimguttata</tp:taxon-name-part></tp:taxon-name></italic> (<abbrev xmlns:xlink="http://www.w3.org/1999/xlink" xlink:title="Meise Botanic Garden" id="ABBRID0EISAI" xlink:type="simple">BR</abbrev>, CG441–442), slides BR5020212159490V and BR5020212160236V; reported as <italic><tp:taxon-name><tp:taxon-name-part taxon-name-part-type="genus" reg="Hesperomyces">Hesperomyces</tp:taxon-name-part> <tp:taxon-name-part taxon-name-part-type="species" reg="virescens">virescens</tp:taxon-name-part></tp:taxon-name></italic> sensu lato in <xref ref-type="bibr" rid="B23">De Kesel et al. (2020)</xref>.</p></tp:treatment-sec><tp:treatment-sec sec-type="description" id="SECID0E2SAI"><title>Description.</title><p><bold><italic><tp:taxon-name><tp:taxon-name-part taxon-name-part-type="genus" reg="Thallus">Thallus</tp:taxon-name-part></tp:taxon-name></italic></bold> 335–453 μm long from foot to perithecial apex; colored yellow except for a somewhat darker region right above the foot. <bold><italic>Cell I</italic></bold> obtriangular, 2.0–2.5× longer than broad, broadening distally, with very oblique septum I–II. <bold><italic>Cell II</italic></bold> longer than broad, 23–28 × 16–21 µm, subtrapezoidal in section. <bold><italic>Cell III</italic></bold> always smaller than <tp:taxon-name><tp:taxon-name-part taxon-name-part-type="genus" reg="Insertion"/><tp:taxon-name-part taxon-name-part-type="species" reg="cell">cell</tp:taxon-name-part></tp:taxon-name> II, 14–20 × 14–19 µm, with inflated dorsal <tp:taxon-name><tp:taxon-name-part taxon-name-part-type="genus" reg="Insertion"/><tp:taxon-name-part taxon-name-part-type="species" reg="cell">cell</tp:taxon-name-part></tp:taxon-name> wall. <bold><italic>Primary appendage</italic></bold> consisting of 4 superposed cells, 61–67 μm long; in the same axis as cells I and III, separated from the latter by the constricted primary septum; its basal <tp:taxon-name><tp:taxon-name-part taxon-name-part-type="genus" reg="Insertion"/><tp:taxon-name-part taxon-name-part-type="species" reg="cell">cell</tp:taxon-name-part></tp:taxon-name> somewhat longer than broad, longer than each of the remaining cells of the appendage; second to fourth cells carrying a single antherium externally, the fourth <tp:taxon-name><tp:taxon-name-part taxon-name-part-type="genus" reg="Insertion"/><tp:taxon-name-part taxon-name-part-type="species" reg="cell">cell</tp:taxon-name-part></tp:taxon-name> also carrying a second upwardly directed antherium. <bold><italic><tp:taxon-name><tp:taxon-name-part taxon-name-part-type="genus" reg="Antheridia">Antheridia</tp:taxon-name-part></tp:taxon-name></italic></bold> flask-shaped, with slightly (dorsally and/or basally) curved efferent necks, the upper antheridium carrying at its dorsal side a pointed process, which represents the original ascospore apex. <bold><italic>Cell VI</italic></bold> with subparallel margins to broadening distally, 33–70 × 23–33 μm. <bold><italic>Perithecium</italic></bold> 194–291 × 62–86 μm (not including basal cells), symmetric or with the anterior margin convex and the posterior one almost straight or concave; broadest near the upper third, then gradually tapering towards the apex; apex complex with 2 short lower lobes, 2 upper (terminal) lobes, and 2 prominent lips surrounding the ostiole; lower lobes tapering to a rounded tip, the ventral lobe outwardly directed; terminal lobes unicellular, elongated, 29–42 μm in length, curved upwards and outwardly; ostiole with two lips, 25–29 μm in length, one lip triangular, the other slightly shorter, blunt or rounded, basally carrying the remainder of the trichogyne. <bold><italic>Ascospores</italic></bold> 70–85 μm long, with conspicuous slime sheath only surrounding the larger <tp:taxon-name><tp:taxon-name-part taxon-name-part-type="genus" reg="Insertion"/><tp:taxon-name-part taxon-name-part-type="species" reg="cell">cell</tp:taxon-name-part></tp:taxon-name>.</p></tp:treatment-sec><tp:treatment-sec sec-type="material" id="SECID0EVVAI"><title>Material sequenced.</title><p>The Netherlands, Noord Brabant Province, Tilburg, nature reserve De Kaaistoep, <named-content xmlns:xlink="http://www.w3.org/1999/xlink" content-type="dwc:verbatimCoordinates" xlink:type="simple"><named-content content-type="geo-json" specific-use="{&#34;type&#34;:&#34;Point&#34;,&#34;coordinates&#34;:[5.016667,51.533333]}" id="NCID0E5VAI" xlink:type="simple">51.5333333N, 5.0166667E</named-content></named-content>, 11 Aug. 2015, <italic>leg.</italic> H. Spijkers &amp; P. van Wielink, on female <italic><tp:taxon-name><tp:taxon-name-part taxon-name-part-type="genus" reg="Halyzia">Halyzia</tp:taxon-name-part> <tp:taxon-name-part taxon-name-part-type="species" reg="sedecimguttata">sedecimguttata</tp:taxon-name-part></tp:taxon-name></italic> (<tp:taxon-name><tp:taxon-name-part taxon-name-part-type="order">Coleoptera</tp:taxon-name-part></tp:taxon-name>, <tp:taxon-name><tp:taxon-name-part taxon-name-part-type="family">Coccinellidae</tp:taxon-name-part></tp:taxon-name>) (<abbrev xmlns:xlink="http://www.w3.org/1999/xlink" content-type="institution" xlink:title="Brabant Museum of Nature, Tilburg" id="ABBRID0E1WAI" xlink:type="simple">NNKN</abbrev>), isolate D. Haelew. 955b (7 thalli, elytra, <abbrev xmlns:xlink="http://www.w3.org/1999/xlink" xlink:title="internal transcribed spacer" id="ABBRID0E6WAI" xlink:type="simple">ITS</abbrev>: <ext-link xmlns:xlink="http://www.w3.org/1999/xlink" ext-link-type="gen" xlink:href="MG757813" xlink:type="simple">MG757813</ext-link>).</p></tp:treatment-sec><tp:treatment-sec sec-type="distribution" id="SECID0EIXAI"><title>Hosts and distribution.</title><p>On <italic><tp:taxon-name><tp:taxon-name-part taxon-name-part-type="genus" reg="Halyzia">Halyzia</tp:taxon-name-part> <tp:taxon-name-part taxon-name-part-type="species" reg="sedecimguttata">sedecimguttata</tp:taxon-name-part></tp:taxon-name></italic> from Belgium and the Netherlands. Previously reported as <italic><tp:taxon-name><tp:taxon-name-part taxon-name-part-type="genus" reg="Hesperomyces">H.</tp:taxon-name-part> <tp:taxon-name-part taxon-name-part-type="species" reg="virescens">virescens</tp:taxon-name-part></tp:taxon-name></italic> (<xref ref-type="bibr" rid="B50">Haelewaters and van Wielink 2016</xref>, <xref ref-type="bibr" rid="B53">Haelewaters et al. 2017</xref>) and <italic><tp:taxon-name><tp:taxon-name-part taxon-name-part-type="genus" reg="Hesperomyces">H.</tp:taxon-name-part> <tp:taxon-name-part taxon-name-part-type="species" reg="virescens">virescens</tp:taxon-name-part></tp:taxon-name></italic> sensu lato (<xref ref-type="bibr" rid="B23">De Kesel et al. 2020</xref>). One unverified record is available from France (<xref ref-type="bibr" rid="B58">Justamond 2019</xref>).</p></tp:treatment-sec><tp:treatment-sec sec-type="notes" id="SECID0E6YAI"><title>Notes.</title><p>Supported by multi-locus phylogenetic analyses and sequence-based species delimitation methods, <xref ref-type="bibr" rid="B44">Haelewaters et al. (2018)</xref> showed that <italic><tp:taxon-name><tp:taxon-name-part taxon-name-part-type="genus" reg="Hesperomyces">H.</tp:taxon-name-part> <tp:taxon-name-part taxon-name-part-type="species" reg="virescens">virescens</tp:taxon-name-part></tp:taxon-name></italic> Thaxt. is a complex of multiple species, segregated by host. The authors proposed to “restrict <italic><tp:taxon-name><tp:taxon-name-part taxon-name-part-type="genus" reg="Hesperomyces">H.</tp:taxon-name-part> <tp:taxon-name-part taxon-name-part-type="species" reg="virescens">virescens</tp:taxon-name-part></tp:taxon-name></italic> sensu stricto to those thalli found on <italic><tp:taxon-name><tp:taxon-name-part taxon-name-part-type="genus" reg="Chilocorus">Chilocorus</tp:taxon-name-part> <tp:taxon-name-part taxon-name-part-type="species" reg="stigma">stigma</tp:taxon-name-part></tp:taxon-name></italic>, the host species on which the fungus was originally described” (<xref ref-type="bibr" rid="B109">Thaxter 1891</xref>). Here, we included two isolates from <italic><tp:taxon-name><tp:taxon-name-part taxon-name-part-type="genus" reg="Chilocorus">C.</tp:taxon-name-part> <tp:taxon-name-part taxon-name-part-type="species" reg="stigma">stigma</tp:taxon-name-part></tp:taxon-name></italic> (Say, 1835), and found the clade representative of <italic><tp:taxon-name><tp:taxon-name-part taxon-name-part-type="genus" reg="Hesperomyces">H.</tp:taxon-name-part> <tp:taxon-name-part taxon-name-part-type="species" reg="virescens">virescens</tp:taxon-name-part></tp:taxon-name></italic> sensu stricto. Based on this analysis and previous work (<xref ref-type="bibr" rid="B44">Haelewaters et al. 2018</xref>), we can start describing the individual clades as distinct species. A monographic work with formal descriptions for the seven other species within <italic><tp:taxon-name><tp:taxon-name-part taxon-name-part-type="genus" reg="Hesperomyces">H.</tp:taxon-name-part> <tp:taxon-name-part taxon-name-part-type="species" reg="virescens">virescens</tp:taxon-name-part></tp:taxon-name></italic> s.l. is in preparation, but in the light of this checklist we decided to describe <italic><tp:taxon-name><tp:taxon-name-part taxon-name-part-type="genus" reg="Hesperomyces">H.</tp:taxon-name-part> <tp:taxon-name-part taxon-name-part-type="species" reg="halyziae">halyziae</tp:taxon-name-part></tp:taxon-name></italic>, which was only known from a single collection in the Netherlands until we recently collected it in Belgium (Mar.–Apr. 2019).</p><p><xref ref-type="bibr" rid="B50">Haelewaters and van Wielink (2016)</xref> reported an infected specimen of <italic><tp:taxon-name><tp:taxon-name-part taxon-name-part-type="genus" reg="Halyzia">Halyzia</tp:taxon-name-part> <tp:taxon-name-part taxon-name-part-type="species" reg="sedecimguttata">sedecimguttata</tp:taxon-name-part></tp:taxon-name></italic> from nature reserve De Kaaistoep in the Netherlands. In 1997–2015, 476 individuals of <italic><tp:taxon-name><tp:taxon-name-part taxon-name-part-type="genus" reg="Halyzia">H.</tp:taxon-name-part> <tp:taxon-name-part taxon-name-part-type="species" reg="sedecimguttata">sedecimguttata</tp:taxon-name-part></tp:taxon-name></italic> were collected on a lighted white sheet and screened for presence of <tp:taxon-name><tp:taxon-name-part taxon-name-part-type="order">Laboulbeniales</tp:taxon-name-part></tp:taxon-name>, only resulting in one individual (parasite prevalence 0.2%). In Belgium, a population of infected <italic><tp:taxon-name><tp:taxon-name-part taxon-name-part-type="genus" reg="Halyzia">H.</tp:taxon-name-part> <tp:taxon-name-part taxon-name-part-type="species" reg="sedecimguttata">sedecimguttata</tp:taxon-name-part></tp:taxon-name></italic> was found at the Meise Botanic Garden. Specimens were collected in spring 2019 while they were leaving their overwintering place–deep cracks in the woodwork of a small forest chapel. Screening of 46 specimens of <italic><tp:taxon-name><tp:taxon-name-part taxon-name-part-type="genus" reg="Halyzia">H.</tp:taxon-name-part> <tp:taxon-name-part taxon-name-part-type="species" reg="sedecimguttata">sedecimguttata</tp:taxon-name-part></tp:taxon-name></italic> revealed nine infected ones (parasite prevalence 19.5%). This ladybird species seems to overwinter singly or in small congregations in narrow overwintering places, including in leaf litter, under foliage on stone walls, on trunks and branches (<xref ref-type="bibr" rid="B67">Majerus and Williams 1989</xref>). This congregation behavior is beneficial for transmission of the fungus and is also observed in <italic><tp:taxon-name><tp:taxon-name-part taxon-name-part-type="genus" reg="Harmonia">Harmonia</tp:taxon-name-part> <tp:taxon-name-part taxon-name-part-type="species" reg="axyridis">axyridis</tp:taxon-name-part></tp:taxon-name></italic> (<xref ref-type="bibr" rid="B53">Haelewaters et al. 2017</xref>).</p><p>Morphologically, <italic><tp:taxon-name><tp:taxon-name-part taxon-name-part-type="genus" reg="Hesperomyces">H.</tp:taxon-name-part> <tp:taxon-name-part taxon-name-part-type="species" reg="halyziae">halyziae</tp:taxon-name-part></tp:taxon-name></italic> is very similar to what we have thus far accepted as <italic><tp:taxon-name><tp:taxon-name-part taxon-name-part-type="genus" reg="Hesperomyces">H.</tp:taxon-name-part> <tp:taxon-name-part taxon-name-part-type="species" reg="virescens">virescens</tp:taxon-name-part></tp:taxon-name></italic>. Within the Kingdom <tp:taxon-name><tp:taxon-name-part taxon-name-part-type="kingdom">Fungi</tp:taxon-name-part></tp:taxon-name>, there is an incredible diversity that cannot be perceived through morphology. Cryptic species are being uncovered in <tp:taxon-name><tp:taxon-name-part taxon-name-part-type="class">Agaricomycetes</tp:taxon-name-part></tp:taxon-name> (e.g., <xref ref-type="bibr" rid="B104">Stefani et al. 2014</xref>; <xref ref-type="bibr" rid="B92">Sánchez-García et al. 2016</xref>), <tp:taxon-name><tp:taxon-name-part taxon-name-part-type="class">Lecanoromycetes</tp:taxon-name-part></tp:taxon-name> (e.g., <xref ref-type="bibr" rid="B101">Singh et al. 2015</xref>), Leotiomyces (e.g., <xref ref-type="bibr" rid="B37">Grünig et al. 2008</xref>), <tp:taxon-name><tp:taxon-name-part taxon-name-part-type="class">Pucciniomycetes</tp:taxon-name-part></tp:taxon-name> (<xref ref-type="bibr" rid="B6">Bennett et al. 2011</xref>), <tp:taxon-name><tp:taxon-name-part taxon-name-part-type="class">Ustilaginomycetes</tp:taxon-name-part></tp:taxon-name> (e.g., <xref ref-type="bibr" rid="B64">Li et al. 2017</xref>), and other major clades. And while the <tp:taxon-name><tp:taxon-name-part taxon-name-part-type="order">Laboulbeniales</tp:taxon-name-part></tp:taxon-name> has been the subject of a large-scale study to estimate the global species richness of the group (<xref ref-type="bibr" rid="B125">Weir and Hammond 1997</xref>), cryptic diversity was not part of the equation. In other words, the number of estimated species of <tp:taxon-name><tp:taxon-name-part taxon-name-part-type="order">Laboulbeniales</tp:taxon-name-part></tp:taxon-name>, between 15,000 and 75,000, is likely to be corrected to include cryptic species. We note that the recognition of <italic><tp:taxon-name><tp:taxon-name-part taxon-name-part-type="genus" reg="Hesperomyces">H.</tp:taxon-name-part> <tp:taxon-name-part taxon-name-part-type="species" reg="halyziae">halyziae</tp:taxon-name-part></tp:taxon-name></italic> is only possible through molecular data and host association. Our current understanding is that, within this species complex, there is a strict parasite-host association, with one parasite found only on one host. We think that this host specificity exists at the genus level, given the <italic><tp:taxon-name><tp:taxon-name-part taxon-name-part-type="genus" reg="Adalia">Adalia</tp:taxon-name-part></tp:taxon-name></italic> clade (Figure <xref ref-type="fig" rid="F1">1</xref>), which includes isolates from thalli removed from two host species within the same genus.</p></tp:treatment-sec><tp:treatment-sec><!--Section generated to contain objects referenced in tp:taxon-treatment.--><fig id="F3" position="float" orientation="portrait"><object-id xmlns:xlink="http://www.w3.org/1999/xlink" content-type="doi" xlink:type="simple">10.3897/mycokeys.71.53421.figure3</object-id><object-id xmlns:xlink="http://www.w3.org/1999/xlink" content-type="arpha" xlink:type="simple">DA251DCD-C9F9-525B-87F8-3C5299F72686</object-id><label>Figure 3.</label><caption><p><italic><tp:taxon-name><tp:taxon-name-part taxon-name-part-type="genus" reg="Hesperomyces">Hesperomyces</tp:taxon-name-part> <tp:taxon-name-part taxon-name-part-type="species" reg="halyziae">halyziae</tp:taxon-name-part></tp:taxon-name></italic> Haelew. &amp; De Kesel from <italic><tp:taxon-name><tp:taxon-name-part taxon-name-part-type="genus" reg="Halyzia">Halyzia</tp:taxon-name-part> <tp:taxon-name-part taxon-name-part-type="species" reg="sedecimguttata">sedecimguttata</tp:taxon-name-part></tp:taxon-name></italic><bold>A</bold> mature thallus from slide D. Haelew. 955a, holotype <bold>B</bold> mature thallus from slide BR5020212156406V. Scale bar: 100 µm.</p></caption><graphic xmlns:xlink="http://www.w3.org/1999/xlink" xlink:href="mycokeys-71-023-g003.jpg" position="float" orientation="portrait" xlink:type="simple" id="oo_437753.jpg"><uri content-type="original_file" xlink:type="simple">https://binary.pensoft.net/fig/437753</uri></graphic></fig><fig id="F1" position="float" orientation="portrait"><object-id xmlns:xlink="http://www.w3.org/1999/xlink" content-type="doi" xlink:type="simple">10.3897/mycokeys.71.53421.figure1</object-id><object-id xmlns:xlink="http://www.w3.org/1999/xlink" content-type="arpha" xlink:type="simple">598E682E-83DB-55BF-B2DB-E7E1DDDAF997</object-id><label>Figure 1.</label><caption><p>Maximum clade creditability tree of <italic><tp:taxon-name><tp:taxon-name-part taxon-name-part-type="genus" reg="Hesperomyces">Hesperomyces</tp:taxon-name-part></tp:taxon-name></italic> isolates reconstructed from an <abbrev xmlns:xlink="http://www.w3.org/1999/xlink" xlink:title="internal transcribed spacer" id="ABBRID0EGGBG" xlink:type="simple">ITS</abbrev> dataset, with <italic><tp:taxon-name><tp:taxon-name-part taxon-name-part-type="genus" reg="Hesperomyces">H.</tp:taxon-name-part> <tp:taxon-name-part taxon-name-part-type="species" reg="coleomegillae">coleomegillae</tp:taxon-name-part></tp:taxon-name></italic> as outgroup. The topology is the result of Bayesian inference performed with BEAST. For each node, ML BS (≥ 65) and Bayesian pp (≥ 0.7) are presented above/below the branch leading to that node. <italic><tp:taxon-name><tp:taxon-name-part taxon-name-part-type="genus" reg="Hesperomyces">Hesperomyces</tp:taxon-name-part> <tp:taxon-name-part taxon-name-part-type="species" reg="virescens">virescens</tp:taxon-name-part></tp:taxon-name></italic> sensu lato is highlighted with light gray shading, isolates are color-coded by host; <italic><tp:taxon-name><tp:taxon-name-part taxon-name-part-type="genus" reg="Hesperomyces">H.</tp:taxon-name-part> <tp:taxon-name-part taxon-name-part-type="species" reg="virescens">virescens</tp:taxon-name-part></tp:taxon-name></italic> sensu stricto and <italic><tp:taxon-name><tp:taxon-name-part taxon-name-part-type="genus" reg="Hesperomyces">H.</tp:taxon-name-part> <tp:taxon-name-part taxon-name-part-type="species" reg="halyziae">halyziae</tp:taxon-name-part></tp:taxon-name></italic> sp. nov. are highlighted with dark gray shading.</p></caption><graphic xmlns:xlink="http://www.w3.org/1999/xlink" xlink:href="mycokeys-71-023-g001.jpg" position="float" orientation="portrait" xlink:type="simple" id="oo_437751.jpg"><uri content-type="original_file" xlink:type="simple">https://binary.pensoft.net/fig/437751</uri></graphic></fig></tp:treatment-sec><ref-list><ref id="B50"><mixed-citation xmlns:xlink="http://www.w3.org/1999/xlink" xlink:type="simple"><person-group><name name-style="western"><surname>Haelewaters</surname><given-names>D</given-names></name><name name-style="western"><surname>van Wielink</surname><given-names>P</given-names></name></person-group> (<year>2016</year>) <article-title><italic><tp:taxon-name><tp:taxon-name-part taxon-name-part-type="genus">Hesperomyces</tp:taxon-name-part> <tp:taxon-name-part taxon-name-part-type="species">virescens</tp:taxon-name-part></tp:taxon-name></italic> (<tp:taxon-name><tp:taxon-name-part taxon-name-part-type="order">Laboulbeniales</tp:taxon-name-part></tp:taxon-name>) op een nieuwe gastheer.</article-title> In: <person-group><name name-style="western"><surname>Peeters</surname><given-names>T</given-names></name><name name-style="western"><surname>Cramer</surname><given-names>T</given-names></name><name name-style="western"><surname>van Eck</surname><given-names>A</given-names></name></person-group> (<role>Eds</role>) <issue-title>Natuurstudie in De Kaaistoep.</issue-title><source>Verslag 2015, 21e onderzoeksjaar. TWM Gronden BV, Tilburg</source>, <fpage>9</fpage>–<lpage>12</lpage>.</mixed-citation></ref><ref id="B23"><mixed-citation xmlns:xlink="http://www.w3.org/1999/xlink" xlink:type="simple"><person-group><name name-style="western"><surname>De Kesel</surname><given-names>A</given-names></name><name name-style="western"><surname>Gerstmans</surname><given-names>C</given-names></name><name name-style="western"><surname>Haelewaters</surname><given-names>D</given-names></name></person-group> (<year>2020</year>) <article-title>Catalogue of the <tp:taxon-name><tp:taxon-name-part taxon-name-part-type="class">Laboulbeniomycetes</tp:taxon-name-part></tp:taxon-name> of Belgium.</article-title><source>Sterbeeckia</source><volume>36</volume>: <fpage>3</fpage>–<lpage>143</lpage>.</mixed-citation></ref><ref id="B53"><mixed-citation xmlns:xlink="http://www.w3.org/1999/xlink" xlink:type="simple"><person-group><name name-style="western"><surname>Haelewaters</surname><given-names>D</given-names></name><name name-style="western"><surname>Zhao</surname><given-names>SY</given-names></name><name name-style="western"><surname>Clusella-Trullas</surname><given-names>S</given-names></name><name name-style="western"><surname>Cottrell</surname><given-names>TE</given-names></name><name name-style="western"><surname>De Kesel</surname><given-names>A</given-names></name><name name-style="western"><surname>Fiedler</surname><given-names>L</given-names></name><name name-style="western"><surname>Herz</surname><given-names>A</given-names></name><name name-style="western"><surname>Hesketh</surname><given-names>H</given-names></name><name name-style="western"><surname>Hui</surname><given-names>C</given-names></name><name name-style="western"><surname>Kleespies</surname><given-names>RG</given-names></name><name name-style="western"><surname>Losey</surname><given-names>JE</given-names></name><name name-style="western"><surname>Minnaar</surname><given-names>IA</given-names></name><name name-style="western"><surname>Murray</surname><given-names>KM</given-names></name><name name-style="western"><surname>Nedvěd</surname><given-names>O</given-names></name><name name-style="western"><surname>Pfliegler</surname><given-names>WP</given-names></name><name name-style="western"><surname>Raak-van den Berg</surname><given-names>CL</given-names></name><name name-style="western"><surname>Riddick</surname><given-names>EW</given-names></name><name name-style="western"><surname>Shapiro-Ilan</surname><given-names>DI</given-names></name><name name-style="western"><surname>Smyth</surname><given-names>RR</given-names></name><name name-style="western"><surname>Steenberg</surname><given-names>T</given-names></name><name name-style="western"><surname>van Wielink</surname><given-names>PS</given-names></name><name name-style="western"><surname>Viglášová</surname><given-names>S</given-names></name><name name-style="western"><surname>Zhao</surname><given-names>Z</given-names></name><name name-style="western"><surname>Ceryngier</surname><given-names>P</given-names></name><name name-style="western"><surname>Roy</surname><given-names>HE</given-names></name></person-group> (<year>2017</year>) <article-title>Parasites of <italic><tp:taxon-name><tp:taxon-name-part taxon-name-part-type="genus">Harmonia</tp:taxon-name-part> <tp:taxon-name-part taxon-name-part-type="species">axyridis</tp:taxon-name-part></tp:taxon-name></italic>: current research and perspectives.</article-title><source>BioControl</source><volume>62</volume>: <fpage>355</fpage>–<lpage>371</lpage>. <ext-link xlink:type="simple" ext-link-type="doi" xlink:href="10.1007/s10526-016-9766-8">https://doi.org/10.1007/s10526-016-9766-8</ext-link></mixed-citation></ref><ref id="B58"><mixed-citation xmlns:xlink="http://www.w3.org/1999/xlink" xlink:type="simple"><person-group><name name-style="western"><surname>Justamond</surname><given-names>M</given-names></name></person-group> (<year>2019</year>) <italic><tp:taxon-name><tp:taxon-name-part taxon-name-part-type="genus">Halyzia</tp:taxon-name-part></tp:taxon-name> 16-guttata</italic>. <ext-link xlink:type="simple" ext-link-type="uri" xlink:href="https://www.flickr.com/photos/rock_wolf/49500355673/">https://www.flickr.com/photos/rock_wolf/49500355673/</ext-link> [accessed 21 July 2020]</mixed-citation></ref><ref id="B44"><mixed-citation xmlns:xlink="http://www.w3.org/1999/xlink" xlink:type="simple"><person-group><name name-style="western"><surname>Haelewaters</surname><given-names>D</given-names></name><name name-style="western"><surname>De Kesel</surname><given-names>A</given-names></name><name name-style="western"><surname>Pfister</surname><given-names>DH</given-names></name></person-group> (<year>2018</year>) Integrative taxonomy reveals hidden species within a common fungal parasite of ladybirds. Scientific Reports 8: 15966. <ext-link xlink:type="simple" ext-link-type="doi" xlink:href="10.1038/s41598-018-34319-5">https://doi.org/10.1038/s41598-018-34319-5</ext-link></mixed-citation></ref><ref id="B109"><mixed-citation xmlns:xlink="http://www.w3.org/1999/xlink" xlink:type="simple"><person-group><name name-style="western"><surname>Thaxter</surname><given-names>R</given-names></name></person-group> (<year>1891</year>) <article-title>Supplementary note on North American <tp:taxon-name><tp:taxon-name-part taxon-name-part-type="family">Laboulbeniaceae</tp:taxon-name-part></tp:taxon-name>.</article-title><source>Proceedings of the American Academy of Arts and Sciences</source><volume>25</volume>: <fpage>261</fpage>–<lpage>270</lpage>. <ext-link xlink:type="simple" ext-link-type="doi" xlink:href="10.2307/20020441">https://doi.org/10.2307/20020441</ext-link></mixed-citation></ref><ref id="B67"><mixed-citation xmlns:xlink="http://www.w3.org/1999/xlink" xlink:type="simple"><person-group><name name-style="western"><surname>Majerus</surname><given-names>MEN</given-names></name><name name-style="western"><surname>Williams</surname><given-names>Z</given-names></name></person-group> (<year>1989</year>) <article-title>The distribution and life history of the orange ladybird, <tp:taxon-name><tp:taxon-name-part taxon-name-part-type="genus">Halyzia</tp:taxon-name-part> <tp:taxon-name-part taxon-name-part-type="species">sedecimguttata</tp:taxon-name-part></tp:taxon-name> (L.) (<tp:taxon-name><tp:taxon-name-part taxon-name-part-type="order">Coleoptera</tp:taxon-name-part></tp:taxon-name>: <tp:taxon-name><tp:taxon-name-part taxon-name-part-type="family">Coccinellidae</tp:taxon-name-part></tp:taxon-name>) in Britain.</article-title><source>Entomologist’s Gazette</source><volume>40</volume>: <fpage>71</fpage>–<lpage>78</lpage>.</mixed-citation></ref><ref id="B104"><mixed-citation xmlns:xlink="http://www.w3.org/1999/xlink" xlink:type="simple"><person-group><name name-style="western"><surname>Stefani</surname><given-names>FOP</given-names></name><name name-style="western"><surname>Jones</surname><given-names>RH</given-names></name><name name-style="western"><surname>May</surname><given-names>TW</given-names></name></person-group> (<year>2014</year>) <article-title>Concordance of seven gene genealogies compared to phenotypic data reveals multiple cryptic species in Australian dermocyboid <italic><tp:taxon-name><tp:taxon-name-part taxon-name-part-type="genus">Cortinarius</tp:taxon-name-part></tp:taxon-name></italic> (<tp:taxon-name><tp:taxon-name-part taxon-name-part-type="order">Agaricales</tp:taxon-name-part></tp:taxon-name>).</article-title><source>Molecular Phylogenetics and Evolution</source><volume>71</volume>: <fpage>249</fpage>–<lpage>260</lpage>. <ext-link xlink:type="simple" ext-link-type="doi" xlink:href="10.1016/j.ympev.2013.10.019">https://doi.org/10.1016/j.ympev.2013.10.019</ext-link></mixed-citation></ref><ref id="B92"><mixed-citation xmlns:xlink="http://www.w3.org/1999/xlink" xlink:type="simple"><person-group><name name-style="western"><surname>Sánchez-García</surname><given-names>M</given-names></name><name name-style="western"><surname>Henkel</surname><given-names>TW</given-names></name><name name-style="western"><surname>Aime</surname><given-names>MC</given-names></name><name name-style="western"><surname>Smith</surname><given-names>ME</given-names></name><name name-style="western"><surname>Matheny</surname><given-names>PB</given-names></name></person-group> (<year>2016</year>) <article-title><italic><tp:taxon-name><tp:taxon-name-part taxon-name-part-type="genus">Guyanagarika</tp:taxon-name-part></tp:taxon-name></italic>, a new ectomycorrhizal genus of <tp:taxon-name><tp:taxon-name-part taxon-name-part-type="order">Agaricales</tp:taxon-name-part></tp:taxon-name> from the Neotropics.</article-title><source>Fungal Biology</source><volume>120</volume>: <fpage>1540</fpage>–<lpage>1553</lpage>. <ext-link xlink:type="simple" ext-link-type="doi" xlink:href="10.1016/j.funbio.2016.08.005">https://doi.org/10.1016/j.funbio.2016.08.005</ext-link></mixed-citation></ref><ref id="B101"><mixed-citation xmlns:xlink="http://www.w3.org/1999/xlink" xlink:type="simple"><person-group><name name-style="western"><surname>Singh</surname><given-names>G</given-names></name><name name-style="western"><surname>Dal Grande</surname><given-names>F</given-names></name><name name-style="western"><surname>Divakar</surname><given-names>PK</given-names></name><name name-style="western"><surname>Otte</surname><given-names>J</given-names></name><name name-style="western"><surname>Leavitt</surname><given-names>SD</given-names></name><name name-style="western"><surname>Szczepanska</surname><given-names>K</given-names></name><name name-style="western"><surname>Crespo</surname><given-names>A</given-names></name><name name-style="western"><surname>Rico</surname><given-names>VJ</given-names></name><name name-style="western"><surname>Aptroot</surname><given-names>A</given-names></name><name name-style="western"><surname>da Silva Cáceres</surname><given-names>ME</given-names></name><name name-style="western"><surname>Lumbsch</surname><given-names>HT</given-names></name><name name-style="western"><surname>Schmitt</surname><given-names>I</given-names></name></person-group> (<year>2015</year>) Coalescentbased species delimitation approach uncovers high cryptic diversity in the cosmopolitan lichen-forming fungal genus <italic><tp:taxon-name><tp:taxon-name-part taxon-name-part-type="genus">Protoparmelia</tp:taxon-name-part></tp:taxon-name></italic> (<tp:taxon-name><tp:taxon-name-part taxon-name-part-type="order">Lecanorales</tp:taxon-name-part></tp:taxon-name>, <tp:taxon-name><tp:taxon-name-part taxon-name-part-type="phylum">Ascomycota</tp:taxon-name-part></tp:taxon-name>). PloS ONE 10: e0124625. <ext-link xlink:type="simple" ext-link-type="doi" xlink:href="10.1371/journal.pone.0124625">https://doi.org/10.1371/journal.pone.0124625</ext-link></mixed-citation></ref><ref id="B37"><mixed-citation xmlns:xlink="http://www.w3.org/1999/xlink" xlink:type="simple"><person-group><name name-style="western"><surname>Grünig</surname><given-names>CR</given-names></name><name name-style="western"><surname>Duo</surname><given-names>A</given-names></name><name name-style="western"><surname>Sieber</surname><given-names>TN</given-names></name><name name-style="western"><surname>Holdenrieder</surname><given-names>O</given-names></name></person-group> (<year>2008</year>) <article-title>Assignment of species rank to six reproductively isolated cryptic species of the <italic><tp:taxon-name><tp:taxon-name-part taxon-name-part-type="genus">Phialocephala</tp:taxon-name-part> <tp:taxon-name-part taxon-name-part-type="species">fortinii</tp:taxon-name-part></tp:taxon-name></italic> s.l.–<italic><tp:taxon-name><tp:taxon-name-part taxon-name-part-type="genus">Acephala</tp:taxon-name-part> <tp:taxon-name-part taxon-name-part-type="species">applanata</tp:taxon-name-part></tp:taxon-name></italic> species complex.</article-title><source>Mycologia</source><volume>100</volume>: <fpage>47</fpage>–<lpage>67</lpage>. <ext-link xlink:type="simple" ext-link-type="doi" xlink:href="10.3852/mycologia.100.1.47">https://doi.org/10.3852/mycologia.100.1.47</ext-link></mixed-citation></ref><ref id="B6"><mixed-citation xmlns:xlink="http://www.w3.org/1999/xlink" xlink:type="simple"><person-group><name name-style="western"><surname>Bennett</surname><given-names>C</given-names></name><name name-style="western"><surname>Aime</surname><given-names>MC</given-names></name><name name-style="western"><surname>Newcombe</surname><given-names>G</given-names></name></person-group> (<year>2011</year>) <article-title>Molecular and pathogenic variation within <italic><tp:taxon-name><tp:taxon-name-part taxon-name-part-type="genus">Melampsora</tp:taxon-name-part></tp:taxon-name></italic> on <italic><tp:taxon-name><tp:taxon-name-part taxon-name-part-type="genus">Salix</tp:taxon-name-part></tp:taxon-name></italic> in western North America reveals numerous cryptic species.</article-title><source>Mycologia</source><volume>103</volume>: <fpage>1004</fpage>–<lpage>1018</lpage>. <ext-link xlink:type="simple" ext-link-type="doi" xlink:href="10.3852/10-289">https://doi.org/10.3852/10-289</ext-link></mixed-citation></ref><ref id="B64"><mixed-citation xmlns:xlink="http://www.w3.org/1999/xlink" xlink:type="simple"><person-group><name name-style="western"><surname>Li</surname><given-names>YM</given-names></name><name name-style="western"><surname>Shivas</surname><given-names>RG</given-names></name><name name-style="western"><surname>Cai</surname><given-names>L</given-names></name></person-group> (<year>2017</year>) <article-title>Cryptic diversity in <italic><tp:taxon-name><tp:taxon-name-part taxon-name-part-type="genus">Tranzscheliella</tp:taxon-name-part></tp:taxon-name></italic> spp. (<tp:taxon-name><tp:taxon-name-part taxon-name-part-type="order">Ustilaginales</tp:taxon-name-part></tp:taxon-name>) is driven by host switches.</article-title><source>Scientific Reports</source><volume>7</volume>: <fpage>1</fpage>–<lpage>13</lpage>. <ext-link xlink:type="simple" ext-link-type="doi" xlink:href="10.1038/srep43549">https://doi.org/10.1038/srep43549</ext-link></mixed-citation></ref><ref id="B125"><mixed-citation xmlns:xlink="http://www.w3.org/1999/xlink" xlink:type="simple"><person-group><name name-style="western"><surname>Weir</surname><given-names>A</given-names></name><name name-style="western"><surname>Hammond</surname><given-names>PM</given-names></name></person-group> (<year>1997</year>) <article-title><tp:taxon-name><tp:taxon-name-part taxon-name-part-type="order">Laboulbeniales</tp:taxon-name-part></tp:taxon-name> on beetles: host utilization patterns and species richness of the parasites.</article-title><source>Biodiversity and Conservation</source><volume>6</volume>: <fpage>701</fpage>–<lpage>719</lpage>. <ext-link xlink:type="simple" ext-link-type="doi" xlink:href="10.1023/A:1018318320019">https://doi.org/10.1023/A:1018318320019</ext-link></mixed-citation></ref></ref-list></tp:taxon-treatment>
