# Supplementary material for: Checklist of thallus-forming Laboulbeniomycetes from Belgium and the Netherlands, including Hesperomyces halyziae and Laboulbenia quarantenae spp. nov
Source: MycoKeys. 2020 Jul 30;71:23–86. doi: 10.3897/mycokeys.71.53421 (PMC7410850; doi:10.3897/mycokeys.71.53421)
Supplement: XML Treatment for Laboulbenia quarantenae [file mycokeys.71.53421-treatment2.xml]

<!DOCTYPE tp:taxon-treatment
  PUBLIC "-//TaxonX//DTD Taxonomic Treatment Publishing DTD v0 20100105//EN" "tax-treatment-NSO.dtd">
<tp:taxon-treatment xmlns:tp="http://www.plazi.org/taxpub"><tp:treatment-meta><kwd-group><label>Taxon classification</label><kwd><named-content xmlns:xlink="http://www.w3.org/1999/xlink" content-type="kingdom">Fungi</named-content></kwd><kwd><named-content xmlns:xlink="http://www.w3.org/1999/xlink" content-type="order">Laboulbeniales</named-content></kwd><kwd><named-content xmlns:xlink="http://www.w3.org/1999/xlink" content-type="family">Laboulbeniaceae</named-content></kwd></kwd-group><mixed-citation publication-type="journal"><person-group><name><surname>Haelewaters</surname><given-names>Danny</given-names></name><name><surname>Kesel</surname><given-names>André De</given-names></name></person-group><article-title>Checklist of thallus-forming <tp:taxon-name><tp:taxon-name-part taxon-name-part-type="class">Laboulbeniomycetes</tp:taxon-name-part></tp:taxon-name> from Belgium and the Netherlands, including <italic><tp:taxon-name><tp:taxon-name-part taxon-name-part-type="genus" reg="Hesperomyces">Hesperomyces</tp:taxon-name-part> <tp:taxon-name-part taxon-name-part-type="species" reg="halyziae">halyziae</tp:taxon-name-part></tp:taxon-name></italic> and <italic><tp:taxon-name><tp:taxon-name-part taxon-name-part-type="genus" reg="Laboulbenia">Laboulbenia</tp:taxon-name-part> <tp:taxon-name-part taxon-name-part-type="species" reg="quarantenae">quarantenae</tp:taxon-name-part></tp:taxon-name></italic> spp. nov.</article-title><source>MycoKeys</source><day>30</day><month>7</month><year>2020</year><volume>71</volume><fpage>23</fpage><lpage>86</lpage><pub-id pub-id-type="doi">10.3897/mycokeys.71.53421</pub-id></mixed-citation></tp:treatment-meta><tp:nomenclature><tp:taxon-name><object-id xmlns:xlink="http://www.w3.org/1999/xlink" content-type="arpha" xlink:type="simple">05D965C7-9F36-51FB-ACB1-D37F47851B87</object-id>
              <tp:taxon-name-part taxon-name-part-type="genus" reg="Laboulbenia">Laboulbenia</tp:taxon-name-part>
              <tp:taxon-name-part taxon-name-part-type="species" reg="quarantenae">quarantenae</tp:taxon-name-part>
              <object-id xmlns:xlink="http://www.w3.org/1999/xlink" content-type="mycobank" xlink:type="simple">835490</object-id>
            </tp:taxon-name><tp:taxon-authority>De Kesel &amp; Haelew.</tp:taxon-authority><tp:taxon-status xmlns:xlink="http://www.w3.org/1999/xlink" xlink:type="simple">sp. nov.</tp:taxon-status><xref ref-type="fig" rid="F4">Figure 4</xref></tp:nomenclature><tp:treatment-sec sec-type="diagnosis" id="SECID0ECDBI"><title>Diagnosis.</title><p>Morphologically similar to <italic><tp:taxon-name><tp:taxon-name-part taxon-name-part-type="genus" reg="Laboulbenia">Laboulbenia</tp:taxon-name-part> <tp:taxon-name-part taxon-name-part-type="species" reg="vulgaris">vulgaris</tp:taxon-name-part></tp:taxon-name></italic> Peyr., but the insertion <tp:taxon-name><tp:taxon-name-part taxon-name-part-type="genus" reg="Insertion"/><tp:taxon-name-part taxon-name-part-type="species" reg="cell">cell</tp:taxon-name-part></tp:taxon-name> is attached to the lower fifth of the posterior margin of the perithecial wall and the outer appendage is composed of 4–6(–8) branches resulting from successive dichotomies starting at the suprabasal <tp:taxon-name><tp:taxon-name-part taxon-name-part-type="genus" reg="Insertion"/><tp:taxon-name-part taxon-name-part-type="species" reg="cell">cell</tp:taxon-name-part></tp:taxon-name>, which is poorly pigmented or nearly hyaline. The <abbrev xmlns:xlink="http://www.w3.org/1999/xlink" xlink:title="large subunit" id="ABBRID0EFEBI" xlink:type="simple">LSU</abbrev> sequence shares 89.7–98.0% identity with other sequenced taxa of <italic><tp:taxon-name><tp:taxon-name-part taxon-name-part-type="genus" reg="Laboulbenia">Laboulbenia</tp:taxon-name-part></tp:taxon-name></italic>, 97.4% with <italic><tp:taxon-name><tp:taxon-name-part taxon-name-part-type="genus" reg="Laboulbenia">L.</tp:taxon-name-part> <tp:taxon-name-part taxon-name-part-type="species" reg="flagellata">flagellata</tp:taxon-name-part></tp:taxon-name></italic> from <italic><tp:taxon-name><tp:taxon-name-part taxon-name-part-type="genus" reg="Agonum">Agonum</tp:taxon-name-part> <tp:taxon-name-part taxon-name-part-type="species" reg="nigrum">nigrum</tp:taxon-name-part></tp:taxon-name></italic>, 97.5–98.0% with <italic><tp:taxon-name><tp:taxon-name-part taxon-name-part-type="genus" reg="Laboulbenia">L.</tp:taxon-name-part> <tp:taxon-name-part taxon-name-part-type="species" reg="flagellata">flagellata</tp:taxon-name-part></tp:taxon-name></italic> from <italic><tp:taxon-name><tp:taxon-name-part taxon-name-part-type="genus" reg="Limodromus">Limodromus</tp:taxon-name-part> <tp:taxon-name-part taxon-name-part-type="species" reg="assimilis">assimilis</tp:taxon-name-part></tp:taxon-name></italic>, 97.0–98.0% with <italic><tp:taxon-name><tp:taxon-name-part taxon-name-part-type="genus" reg="Laboulbenia">L.</tp:taxon-name-part> <tp:taxon-name-part taxon-name-part-type="species" reg="flagellata">flagellata</tp:taxon-name-part></tp:taxon-name></italic> from <italic><tp:taxon-name><tp:taxon-name-part taxon-name-part-type="genus" reg="Agonum">Agonum</tp:taxon-name-part> <tp:taxon-name-part taxon-name-part-type="species" reg="emarginatum">emarginatum</tp:taxon-name-part></tp:taxon-name></italic>/<italic><tp:taxon-name><tp:taxon-name-part taxon-name-part-type="genus" reg="Agonum">A.</tp:taxon-name-part> <tp:taxon-name-part taxon-name-part-type="species" reg="micans">micans</tp:taxon-name-part></tp:taxon-name></italic>/<italic><tp:taxon-name><tp:taxon-name-part taxon-name-part-type="genus" reg="Loricera">Loricera</tp:taxon-name-part> <tp:taxon-name-part taxon-name-part-type="species" reg="pilicornis">pilicornis</tp:taxon-name-part></tp:taxon-name></italic>/<italic><tp:taxon-name><tp:taxon-name-part taxon-name-part-type="genus" reg="Oxypselaphus">Oxypselaphus</tp:taxon-name-part> <tp:taxon-name-part taxon-name-part-type="species" reg="obscurus">obscurus</tp:taxon-name-part></tp:taxon-name></italic>, and 97.0–97.7% with <italic><tp:taxon-name><tp:taxon-name-part taxon-name-part-type="genus" reg="Laboulbenia">L.</tp:taxon-name-part> <tp:taxon-name-part taxon-name-part-type="species" reg="vulgaris">vulgaris</tp:taxon-name-part></tp:taxon-name></italic> from <italic><tp:taxon-name><tp:taxon-name-part taxon-name-part-type="genus" reg="Bembidion">Bembidion</tp:taxon-name-part> <tp:taxon-name-part taxon-name-part-type="species" reg="tetracolum">tetracolum</tp:taxon-name-part></tp:taxon-name></italic>/<italic><tp:taxon-name><tp:taxon-name-part taxon-name-part-type="genus" reg="Ocys">Ocys</tp:taxon-name-part> <tp:taxon-name-part taxon-name-part-type="species" reg="harpaloides">harpaloides</tp:taxon-name-part></tp:taxon-name></italic>. Unique molecular synapomorphies in the <abbrev xmlns:xlink="http://www.w3.org/1999/xlink" xlink:title="large subunit" id="ABBRID0EUIBI" xlink:type="simple">LSU</abbrev> at positions 503, 545.</p></tp:treatment-sec><tp:treatment-sec sec-type="Types" id="SECID0EYIBI"><title>Types.</title><p><bold><italic>Holotype</italic></bold>: Belgium, Province Vlaams Brabant, Meise, Domein van Bouchout, <named-content xmlns:xlink="http://www.w3.org/1999/xlink" content-type="dwc:verbatimCoordinates" xlink:type="simple"><named-content content-type="geo-json" specific-use="{&#34;type&#34;:&#34;Point&#34;,&#34;coordinates&#34;:[4.322003,50.926706]}" id="NCID0EGJBI" xlink:type="simple">50.9267056N, 4.3220028E</named-content></named-content>, 30 m a.s.l., 26 Apr. 2019, <italic>leg.</italic> A. De Kesel, rivulet-associated grassland, on <tp:taxon-name><tp:taxon-name-part taxon-name-part-type="genus" reg="Bembidion">Bembidion</tp:taxon-name-part> (<tp:taxon-name-part taxon-name-part-type="subgenus" reg="Philochtus">Philochtus</tp:taxon-name-part>) <tp:taxon-name-part taxon-name-part-type="species" reg="biguttatum">biguttatum</tp:taxon-name-part></tp:taxon-name> (Fabricius, 1779) (<tp:taxon-name><tp:taxon-name-part taxon-name-part-type="order">Coleoptera</tp:taxon-name-part></tp:taxon-name>, <tp:taxon-name><tp:taxon-name-part taxon-name-part-type="family">Carabidae</tp:taxon-name-part></tp:taxon-name>), ADK6448 (<abbrev xmlns:xlink="http://www.w3.org/1999/xlink" xlink:title="Meise Botanic Garden" id="ABBRID0EFKBI" xlink:type="simple">BR</abbrev>), slide BR5020212163329V (1 mature thallus, prothorax). Isotypes: <italic>ibid.</italic>, slides BR5020212162292V (2 mature thalli, right mesofemur), BR5020212161264V (6 mature thalli, right protibia), BR5020212166412V (5 immature thalli, mesothorax), BR5020212165385V (1 mature thallus, right protibia), and BR5020212164357V (1 mature thallus, right mesofemur). <bold><italic>Paratype</italic></bold>: Belgium, Province Vlaams-Brabant, Meise, Domein van Bouchout, <named-content xmlns:xlink="http://www.w3.org/1999/xlink" content-type="dwc:verbatimCoordinates" xlink:type="simple"><named-content content-type="geo-json" specific-use="{&#34;type&#34;:&#34;Point&#34;,&#34;coordinates&#34;:[4.323917,50.927450]}" id="NCID0ERKBI" xlink:type="simple">50.92745N, 4.323917E</named-content></named-content>, 32 m a.s.l., 30 Apr. 2020, <italic>leg.</italic> A. De Kesel, rivulet-associated grassland, on <tp:taxon-name><tp:taxon-name-part taxon-name-part-type="genus" reg="Bembidion">B.</tp:taxon-name-part> (<tp:taxon-name-part taxon-name-part-type="subgenus" reg="Philochtus">P.</tp:taxon-name-part>) <tp:taxon-name-part taxon-name-part-type="species" reg="biguttatum">biguttatum</tp:taxon-name-part></tp:taxon-name>, ADK6523 (<abbrev xmlns:xlink="http://www.w3.org/1999/xlink" xlink:title="Meise Botanic Garden" id="ABBRID0EGLBI" xlink:type="simple">BR</abbrev>), slide BR5020195033527V (2 mature thalli, mesosternum).</p></tp:treatment-sec><tp:treatment-sec sec-type="etymology" id="SECID0EKLBI"><title>Etymology.</title><p>From <italic><tp:taxon-name><tp:taxon-name-part taxon-name-part-type="genus" reg="Laboulbenia"/><tp:taxon-name-part taxon-name-part-type="species" reg="quarantena">quarantena</tp:taxon-name-part></tp:taxon-name></italic>, which was used in 14<sup>th</sup>–15<sup>th</sup> century Venetian language for a forty-day isolation period. The new species was described during the 2020 quarantine period imposed to curb the spread of the COVID-19 virus.</p></tp:treatment-sec><tp:treatment-sec sec-type="description" id="SECID0E5LBI"><title>Description.</title><p><bold><italic><tp:taxon-name><tp:taxon-name-part taxon-name-part-type="genus" reg="Thallus">Thallus</tp:taxon-name-part></tp:taxon-name></italic></bold> 300–465 µm long from foot to perithecial tip; colored hyaline at the lower receptacular cells (I and II) and the inner appendage, otherwise pigmented light to dark brown; especially the upper receptacular cells (III, IV and V), <tp:taxon-name><tp:taxon-name-part taxon-name-part-type="genus" reg="Insertion"/><tp:taxon-name-part taxon-name-part-type="species" reg="cell">cell</tp:taxon-name-part></tp:taxon-name> VI, and the perithecium darkening with age. <bold><italic>Cell I</italic></bold> elongated, usually straight, 56–107 × 22–33 µm; sometimes bent and then wider at the upper end. <bold><italic>Cell II</italic></bold> slender, mostly with parallel margins, longer than <tp:taxon-name><tp:taxon-name-part taxon-name-part-type="genus" reg="Insertion"/><tp:taxon-name-part taxon-name-part-type="species" reg="cell">cell</tp:taxon-name-part></tp:taxon-name> I, 73–160 × 29–40 µm, anterior margin shorter than posterior. <bold><italic>Cells III and VI</italic></bold> side by side, with septum II–III always much shorter than septum II–VI. Cell III with a narrow base, 29–43 µm long, widening upwards and then 22–29 µm wide at the apex. Cell VI more or less rectangular, 30–34 × 23–30 µm. <bold><italic>Cell IV</italic></bold> more or less rectangular, slightly broader than long, 20–32 × 25–30 µm. <bold><italic>Cell V</italic></bold> small, triangular, situated in the inner-upper corner of <tp:taxon-name><tp:taxon-name-part taxon-name-part-type="genus" reg="Insertion"/><tp:taxon-name-part taxon-name-part-type="species" reg="cell">cell</tp:taxon-name-part></tp:taxon-name> IV, 9–14 × 7–14 µm, as pigmented as surrounding cells. <bold><italic>Insertion cell</italic></bold> brownish black, flattened, barely marking a constriction on the posterior margin of the thallus, attached to the lower fifth of the posterior margin of the perithecial wall, 18–25 µm wide and 90–128 µm from the perithecial tip. <bold><italic>Inner appendage</italic></bold> hyaline, composed of 2–4(–6) short branches, rarely exceeding the perithecial tip, 88–150 µm long, resulting from successive dichotomies starting at the basal <tp:taxon-name><tp:taxon-name-part taxon-name-part-type="genus" reg="Insertion"/><tp:taxon-name-part taxon-name-part-type="species" reg="cell">cell</tp:taxon-name-part></tp:taxon-name>, the latter 9–14 × 6–12 µm. <bold><italic><tp:taxon-name><tp:taxon-name-part taxon-name-part-type="genus" reg="Antheridia">Antheridia</tp:taxon-name-part></tp:taxon-name></italic></bold> short, flask-shaped, few in number, usually on the young inner appendage and arising laterally from its suprabasal <tp:taxon-name><tp:taxon-name-part taxon-name-part-type="genus" reg="Insertion"/><tp:taxon-name-part taxon-name-part-type="species" reg="cell">cell</tp:taxon-name-part></tp:taxon-name>. <bold><italic>Outer appendage</italic></bold> up to 250–335 µm long, extending beyond the perithecial tip, often entirely light brown, composed of 4–6(–8) branches, resulting from successive dichotomies starting at the suprabasal <tp:taxon-name><tp:taxon-name-part taxon-name-part-type="genus" reg="Insertion"/><tp:taxon-name-part taxon-name-part-type="species" reg="cell">cell</tp:taxon-name-part></tp:taxon-name>; the basal <tp:taxon-name><tp:taxon-name-part taxon-name-part-type="genus" reg="Insertion"/><tp:taxon-name-part taxon-name-part-type="species" reg="cell">cell</tp:taxon-name-part></tp:taxon-name> longer than broad, 23–32 × 15–21 µm, almost entirely hyaline. <bold><italic>Perithecium</italic></bold> ellipsoid, venter only very slightly asymmetrical, anterior and posterior margins almost equally convex, 109–157 × 43–64 µm, length/width ratio 1.9–2.5, widest in the middle; perithecial tip asymmetrical, with prominent and rounded posterior margin; preostiolar spots black, in older thalli merging into a pre-apical ring, always with distinctly paler zone under the posterior spot. <bold><italic>Ascospores</italic></bold> two-celled, hyaline, 59–65 × 4.2–5.5 µm, with slime sheath.</p></tp:treatment-sec><tp:treatment-sec sec-type="material" id="SECID0E3PBI"><title>Material sequenced.</title><p>Belgium, Province Vlaams Brabant, Meise, Domein van Bouchout, <named-content xmlns:xlink="http://www.w3.org/1999/xlink" content-type="dwc:verbatimCoordinates" xlink:type="simple"><named-content content-type="geo-json" specific-use="{&#34;type&#34;:&#34;Point&#34;,&#34;coordinates&#34;:[4.322003,50.926706]}" id="NCID0EFQBI" xlink:type="simple">50.9267056N, 4.3220028E</named-content></named-content>, 30 m a.s.l., 26 Apr. 2019, <italic>leg.</italic> A. De Kesel, rivulet associated grassland, on <italic><tp:taxon-name><tp:taxon-name-part taxon-name-part-type="genus" reg="Bembidion">Bembidion</tp:taxon-name-part> <tp:taxon-name-part taxon-name-part-type="species" reg="biguttatum">biguttatum</tp:taxon-name-part></tp:taxon-name></italic> (<tp:taxon-name><tp:taxon-name-part taxon-name-part-type="order">Coleoptera</tp:taxon-name-part></tp:taxon-name>, <tp:taxon-name><tp:taxon-name-part taxon-name-part-type="family">Carabidae</tp:taxon-name-part></tp:taxon-name>), ADK6448 (<abbrev xmlns:xlink="http://www.w3.org/1999/xlink" xlink:title="Meise Botanic Garden" id="ABBRID0EBRBI" xlink:type="simple">BR</abbrev>), isolate E13T12 (3 mature thalli, prothorax, <abbrev xmlns:xlink="http://www.w3.org/1999/xlink" xlink:title="large subunit" id="ABBRID0EFRBI" xlink:type="simple">LSU</abbrev>: <ext-link xmlns:xlink="http://www.w3.org/1999/xlink" ext-link-type="gen" xlink:href="MT371368" xlink:type="simple">MT371368</ext-link>).</p></tp:treatment-sec><tp:treatment-sec sec-type="distribution" id="SECID0EORBI"><title>Hosts and distribution.</title><p>Thus far only known on <italic><tp:taxon-name><tp:taxon-name-part taxon-name-part-type="genus" reg="Bembidion">Bembidion</tp:taxon-name-part> <tp:taxon-name-part taxon-name-part-type="species" reg="biguttatum">biguttatum</tp:taxon-name-part></tp:taxon-name></italic> from the type locality in Belgium. Reported as <italic><tp:taxon-name><tp:taxon-name-part taxon-name-part-type="genus" reg="Laboulbenia">Laboulbenia</tp:taxon-name-part></tp:taxon-name></italic> sp. nov. in <xref ref-type="bibr" rid="B30">De Weggheleire (2019)</xref>.</p></tp:treatment-sec><tp:treatment-sec sec-type="notes" id="SECID0EKSBI"><title>Notes.</title><p>Morphologically, <italic><tp:taxon-name><tp:taxon-name-part taxon-name-part-type="genus" reg="Laboulbenia">L.</tp:taxon-name-part> <tp:taxon-name-part taxon-name-part-type="species" reg="quarantenae">quarantenae</tp:taxon-name-part></tp:taxon-name></italic> mostly resembles <italic><tp:taxon-name><tp:taxon-name-part taxon-name-part-type="genus" reg="Laboulbenia">L.</tp:taxon-name-part> <tp:taxon-name-part taxon-name-part-type="species" reg="vulgaris">vulgaris</tp:taxon-name-part></tp:taxon-name></italic> Peyr., but it differs from it by the very low position of the insertion <tp:taxon-name><tp:taxon-name-part taxon-name-part-type="genus" reg="Insertion"/><tp:taxon-name-part taxon-name-part-type="species" reg="cell">cell</tp:taxon-name-part></tp:taxon-name> (regardless of the origin of the thallus), the successive dichotomous branching of the outer appendage, the poorly pigmented to nearly hyaline basal <tp:taxon-name><tp:taxon-name-part taxon-name-part-type="genus" reg="Insertion"/><tp:taxon-name-part taxon-name-part-type="species" reg="cell">cell</tp:taxon-name-part></tp:taxon-name> of the outer appendage, and the slender habitus. Although these characters may vary to some extent, eventually resulting in specimens that are morphologically close to <italic><tp:taxon-name><tp:taxon-name-part taxon-name-part-type="genus" reg="Laboulbenia">L.</tp:taxon-name-part> <tp:taxon-name-part taxon-name-part-type="species" reg="vulgaris">vulgaris</tp:taxon-name-part></tp:taxon-name></italic>, our <abbrev xmlns:xlink="http://www.w3.org/1999/xlink" xlink:title="large subunit" id="ABBRID0EDUBI" xlink:type="simple">LSU</abbrev> phylogeny (Figure <xref ref-type="fig" rid="F2">2</xref>) shows that sequences of typical <italic><tp:taxon-name><tp:taxon-name-part taxon-name-part-type="genus" reg="Laboulbenia">L.</tp:taxon-name-part> <tp:taxon-name-part taxon-name-part-type="species" reg="vulgaris">vulgaris</tp:taxon-name-part></tp:taxon-name></italic> obtained from <tp:taxon-name><tp:taxon-name-part taxon-name-part-type="family">Carabidae</tp:taxon-name-part></tp:taxon-name> known to host <italic><tp:taxon-name><tp:taxon-name-part taxon-name-part-type="genus" reg="Laboulbenia">L.</tp:taxon-name-part> <tp:taxon-name-part taxon-name-part-type="species" reg="vulgaris">vulgaris</tp:taxon-name-part></tp:taxon-name></italic>–<italic><tp:taxon-name><tp:taxon-name-part taxon-name-part-type="genus" reg="Bembidion">Bembidion</tp:taxon-name-part> <tp:taxon-name-part taxon-name-part-type="species" reg="tetracolum">tetracolum</tp:taxon-name-part></tp:taxon-name></italic> Say, 1823 and <italic><tp:taxon-name><tp:taxon-name-part taxon-name-part-type="genus" reg="Ocys">Ocys</tp:taxon-name-part> <tp:taxon-name-part taxon-name-part-type="species" reg="harpaloides">harpaloides</tp:taxon-name-part></tp:taxon-name></italic> (Audinet-Serville, 1821) (<xref ref-type="bibr" rid="B96">Santamaría et al. 1991</xref>; <xref ref-type="bibr" rid="B68">Majewski 1994</xref>; <xref ref-type="bibr" rid="B45">Haelewaters et al. 2019a</xref>; <xref ref-type="bibr" rid="B23">De Kesel et al. 2020</xref>)–fall in a monophyletic clade separated from <italic><tp:taxon-name><tp:taxon-name-part taxon-name-part-type="genus" reg="Laboulbenia">L.</tp:taxon-name-part> <tp:taxon-name-part taxon-name-part-type="species" reg="quarantenae">quarantenae</tp:taxon-name-part></tp:taxon-name></italic>. The two isolates of <italic><tp:taxon-name><tp:taxon-name-part taxon-name-part-type="genus" reg="Laboulbenia">L.</tp:taxon-name-part> <tp:taxon-name-part taxon-name-part-type="species" reg="vulgaris">vulgaris</tp:taxon-name-part></tp:taxon-name></italic> from <italic><tp:taxon-name><tp:taxon-name-part taxon-name-part-type="genus" reg="Bembidion">B.</tp:taxon-name-part> <tp:taxon-name-part taxon-name-part-type="species" reg="tetracolum">tetracolum</tp:taxon-name-part></tp:taxon-name></italic> were collected in Belgium (isolate E10T2) and Latvia (isolate E11T6), from populations that are 1,550 km apart, but they were placed together among isolates from <italic><tp:taxon-name><tp:taxon-name-part taxon-name-part-type="genus" reg="Ocys">O.</tp:taxon-name-part> <tp:taxon-name-part taxon-name-part-type="species" reg="harpaloides">harpaloides</tp:taxon-name-part></tp:taxon-name></italic> (all from Belgium). <italic><tp:taxon-name><tp:taxon-name-part taxon-name-part-type="genus" reg="Laboulbenia">Laboulbenia</tp:taxon-name-part> <tp:taxon-name-part taxon-name-part-type="species" reg="quarantenae">quarantenae</tp:taxon-name-part></tp:taxon-name></italic>, on the other hand, was collected between &lt;1 and 21 km distance from where hosts of <italic><tp:taxon-name><tp:taxon-name-part taxon-name-part-type="genus" reg="Laboulbenia">L.</tp:taxon-name-part> <tp:taxon-name-part taxon-name-part-type="species" reg="vulgaris">vulgaris</tp:taxon-name-part></tp:taxon-name></italic> were collected.</p><fig id="F2" position="float" orientation="portrait"><object-id xmlns:xlink="http://www.w3.org/1999/xlink" content-type="doi" xlink:type="simple">10.3897/mycokeys.71.53421.figure2</object-id><object-id xmlns:xlink="http://www.w3.org/1999/xlink" content-type="arpha" xlink:type="simple">A0FA172E-6B78-547C-9ACE-08E4C8941D57</object-id><label>Figure 2.</label><caption><p>Maximum clade creditability tree of <italic><tp:taxon-name><tp:taxon-name-part taxon-name-part-type="genus" reg="Laboulbenia">Laboulbenia</tp:taxon-name-part></tp:taxon-name></italic> isolates reconstructed from an <abbrev xmlns:xlink="http://www.w3.org/1999/xlink" xlink:title="large subunit" id="ABBRID0E4YBI" xlink:type="simple">LSU</abbrev> dataset, with <italic><tp:taxon-name><tp:taxon-name-part taxon-name-part-type="genus" reg="Laboulbenia">L.</tp:taxon-name-part> <tp:taxon-name-part taxon-name-part-type="species" reg="bruchii">bruchii</tp:taxon-name-part></tp:taxon-name></italic> as outgroup. The topology is the result of Bayesian inference performed with BEAST. For each node, ML BS (≥ 65) and Bayesian pp (≥ 0.7) are presented above/below the branch leading to that node. Isolates are color-coded by host; <italic><tp:taxon-name><tp:taxon-name-part taxon-name-part-type="genus" reg="Laboulbenia">L.</tp:taxon-name-part> <tp:taxon-name-part taxon-name-part-type="species" reg="quarantenae">quarantenae</tp:taxon-name-part></tp:taxon-name></italic> sp. nov. is highlighted with gray shading.</p></caption><graphic xmlns:xlink="http://www.w3.org/1999/xlink" xlink:href="mycokeys-71-023-g002.jpg" position="float" orientation="portrait" xlink:type="simple" id="oo_437752.jpg"><uri content-type="original_file" xlink:type="simple">https://binary.pensoft.net/fig/437752</uri></graphic></fig><p>Phylogenetically, <italic><tp:taxon-name><tp:taxon-name-part taxon-name-part-type="genus" reg="Laboulbenia">L.</tp:taxon-name-part> <tp:taxon-name-part taxon-name-part-type="species" reg="quarantenae">quarantenae</tp:taxon-name-part></tp:taxon-name></italic> may be more closely related to <italic><tp:taxon-name><tp:taxon-name-part taxon-name-part-type="genus" reg="Laboulbenia">L.</tp:taxon-name-part> <tp:taxon-name-part taxon-name-part-type="species" reg="flagellata">flagellata</tp:taxon-name-part></tp:taxon-name></italic> than to <italic><tp:taxon-name><tp:taxon-name-part taxon-name-part-type="genus" reg="Laboulbenia">L.</tp:taxon-name-part> <tp:taxon-name-part taxon-name-part-type="species" reg="vulgaris">vulgaris</tp:taxon-name-part></tp:taxon-name></italic>. <italic><tp:taxon-name><tp:taxon-name-part taxon-name-part-type="genus" reg="Laboulb">Laboulb</tp:taxon-name-part> <tp:taxon-name-part taxon-name-part-type="species" reg="quarantenae">quarantenae</tp:taxon-name-part></tp:taxon-name></italic> and <italic><tp:taxon-name><tp:taxon-name-part taxon-name-part-type="genus" reg="Laboulbenia">L.</tp:taxon-name-part> <tp:taxon-name-part taxon-name-part-type="species" reg="flagellata">flagellata</tp:taxon-name-part></tp:taxon-name></italic> (sensu lato) were retrieved as sister taxa in our phylogeny, although no statistical support was retrieved for this sister relationship. Whereas species boundaries are evident based on our phylogeny, it goes without saying that both taxon sampling and sequence data need to be greatly expanded upon to resolve relationships among species of <italic><tp:taxon-name><tp:taxon-name-part taxon-name-part-type="genus" reg="Laboulbenia">Laboulbenia</tp:taxon-name-part></tp:taxon-name></italic>. The new species is apparently very rare and was never found in combination with <italic><tp:taxon-name><tp:taxon-name-part taxon-name-part-type="genus" reg="Laboulbenia">L.</tp:taxon-name-part> <tp:taxon-name-part taxon-name-part-type="species" reg="vulgaris">vulgaris</tp:taxon-name-part></tp:taxon-name></italic>, the more common parasite from <italic><tp:taxon-name><tp:taxon-name-part taxon-name-part-type="genus" reg="Bembidion">Bembidion</tp:taxon-name-part> <tp:taxon-name-part taxon-name-part-type="species" reg="biguttatum">biguttatum</tp:taxon-name-part></tp:taxon-name></italic> in Belgium (<xref ref-type="bibr" rid="B19">De Kesel 1998</xref>; <xref ref-type="bibr" rid="B23">De Kesel et al. 2020</xref>).</p><fig id="F3" position="float" orientation="portrait"><object-id xmlns:xlink="http://www.w3.org/1999/xlink" content-type="doi" xlink:type="simple">10.3897/mycokeys.71.53421.figure3</object-id><object-id xmlns:xlink="http://www.w3.org/1999/xlink" content-type="arpha" xlink:type="simple">DA251DCD-C9F9-525B-87F8-3C5299F72686</object-id><label>Figure 3.</label><caption><p><italic><tp:taxon-name><tp:taxon-name-part taxon-name-part-type="genus" reg="Hesperomyces">Hesperomyces</tp:taxon-name-part> <tp:taxon-name-part taxon-name-part-type="species" reg="halyziae">halyziae</tp:taxon-name-part></tp:taxon-name></italic> Haelew. &amp; De Kesel from <italic><tp:taxon-name><tp:taxon-name-part taxon-name-part-type="genus" reg="Halyzia">Halyzia</tp:taxon-name-part> <tp:taxon-name-part taxon-name-part-type="species" reg="sedecimguttata">sedecimguttata</tp:taxon-name-part></tp:taxon-name></italic><bold>A</bold> mature thallus from slide D. Haelew. 955a, holotype <bold>B</bold> mature thallus from slide BR5020212156406V. Scale bar: 100 µm.</p></caption><graphic xmlns:xlink="http://www.w3.org/1999/xlink" xlink:href="mycokeys-71-023-g003.jpg" position="float" orientation="portrait" xlink:type="simple" id="oo_437753.jpg"><uri content-type="original_file" xlink:type="simple">https://binary.pensoft.net/fig/437753</uri></graphic></fig><p>In Europe, many species of <italic><tp:taxon-name><tp:taxon-name-part taxon-name-part-type="genus" reg="Laboulbenia">Laboulbenia</tp:taxon-name-part></tp:taxon-name></italic> have been reported on <italic><tp:taxon-name><tp:taxon-name-part taxon-name-part-type="genus" reg="Bembidion">Bembidion</tp:taxon-name-part></tp:taxon-name></italic> Latreille, 1802 (<xref ref-type="bibr" rid="B96">Santamaría et al. 1991</xref>). Of those, <italic><tp:taxon-name><tp:taxon-name-part taxon-name-part-type="genus" reg="Laboulbenia">L.</tp:taxon-name-part> <tp:taxon-name-part taxon-name-part-type="species" reg="pedicellata">pedicellata</tp:taxon-name-part></tp:taxon-name></italic> Thaxt. and <italic><tp:taxon-name><tp:taxon-name-part taxon-name-part-type="genus" reg="Laboulbenia">L.</tp:taxon-name-part> <tp:taxon-name-part taxon-name-part-type="species" reg="vulgaris">vulgaris</tp:taxon-name-part></tp:taxon-name></italic> Peyr. are among the most reported ones. <italic><tp:taxon-name><tp:taxon-name-part taxon-name-part-type="genus" reg="Bembidion">Bembidion</tp:taxon-name-part> <tp:taxon-name-part taxon-name-part-type="species" reg="biguttatum">biguttatum</tp:taxon-name-part></tp:taxon-name></italic> belongs to subfamily <tp:taxon-name><tp:taxon-name-part taxon-name-part-type="subfamily">Trechinae</tp:taxon-name-part></tp:taxon-name>. To our knowledge, this species is infected by either <italic><tp:taxon-name><tp:taxon-name-part taxon-name-part-type="genus" reg="Laboulbenia">L.</tp:taxon-name-part> <tp:taxon-name-part taxon-name-part-type="species" reg="murmanica">murmanica</tp:taxon-name-part></tp:taxon-name></italic> Huldén (S. Santamaría pers. comm.), <italic><tp:taxon-name><tp:taxon-name-part taxon-name-part-type="genus" reg="Laboulbenia">L.</tp:taxon-name-part> <tp:taxon-name-part taxon-name-part-type="species" reg="pedicellata">pedicellata</tp:taxon-name-part></tp:taxon-name></italic> (<xref ref-type="bibr" rid="B99">Scheloske 1969</xref>; <xref ref-type="bibr" rid="B68">Majewski 1994</xref>), or <italic><tp:taxon-name><tp:taxon-name-part taxon-name-part-type="genus" reg="Laboulbenia">L.</tp:taxon-name-part> <tp:taxon-name-part taxon-name-part-type="species" reg="vulgaris">vulgaris</tp:taxon-name-part></tp:taxon-name></italic> (<xref ref-type="bibr" rid="B68">Majewski 1994</xref>; <xref ref-type="bibr" rid="B23">De Kesel et al. 2020</xref>). Based on the position of its insertion <tp:taxon-name><tp:taxon-name-part taxon-name-part-type="genus" reg="Insertion"/><tp:taxon-name-part taxon-name-part-type="species" reg="cell">cell</tp:taxon-name-part></tp:taxon-name> as well as the morphology of both the outer appendage and the androstichum (cells II, IV, and V), <italic><tp:taxon-name><tp:taxon-name-part taxon-name-part-type="genus" reg="Laboulbenia">L.</tp:taxon-name-part> <tp:taxon-name-part taxon-name-part-type="species" reg="quarantenae">quarantenae</tp:taxon-name-part></tp:taxon-name></italic> is fundamentally different from these three species. The outer appendage of <italic><tp:taxon-name><tp:taxon-name-part taxon-name-part-type="genus" reg="Laboulbenia">L.</tp:taxon-name-part> <tp:taxon-name-part taxon-name-part-type="species" reg="quarantenae">quarantenae</tp:taxon-name-part></tp:taxon-name></italic> is reminiscent of the one from <italic><tp:taxon-name><tp:taxon-name-part taxon-name-part-type="genus" reg="Laboulbenia">L.</tp:taxon-name-part> <tp:taxon-name-part taxon-name-part-type="species" reg="flagellata">flagellata</tp:taxon-name-part></tp:taxon-name></italic>, which, however, is a more robust species reported from 80 genera of <tp:taxon-name><tp:taxon-name-part taxon-name-part-type="family">Carabidae</tp:taxon-name-part></tp:taxon-name> belonging to <tp:taxon-name><tp:taxon-name-part taxon-name-part-type="subfamily">Anthiinae</tp:taxon-name-part></tp:taxon-name>, <tp:taxon-name><tp:taxon-name-part taxon-name-part-type="subfamily">Brachininae</tp:taxon-name-part></tp:taxon-name>, <tp:taxon-name><tp:taxon-name-part taxon-name-part-type="subfamily">Elaphrinae</tp:taxon-name-part></tp:taxon-name>, <tp:taxon-name><tp:taxon-name-part taxon-name-part-type="subfamily">Harpalinae</tp:taxon-name-part></tp:taxon-name>, <tp:taxon-name><tp:taxon-name-part taxon-name-part-type="subfamily">Loricerinae</tp:taxon-name-part></tp:taxon-name>, <tp:taxon-name><tp:taxon-name-part taxon-name-part-type="subfamily">Nebriinae</tp:taxon-name-part></tp:taxon-name>, and <tp:taxon-name><tp:taxon-name-part taxon-name-part-type="subfamily">Patrobinae</tp:taxon-name-part></tp:taxon-name> (but not <tp:taxon-name><tp:taxon-name-part taxon-name-part-type="subfamily">Trechinae</tp:taxon-name-part></tp:taxon-name>) (<xref ref-type="bibr" rid="B96">Santamaría et al. 1991</xref>; <xref ref-type="bibr" rid="B93">Santamaría 1998</xref>; <xref ref-type="bibr" rid="B45">Haelewaters et al. 2019a</xref>).</p><fig id="F4" position="float" orientation="portrait"><object-id xmlns:xlink="http://www.w3.org/1999/xlink" content-type="doi" xlink:type="simple">10.3897/mycokeys.71.53421.figure4</object-id><object-id xmlns:xlink="http://www.w3.org/1999/xlink" content-type="arpha" xlink:type="simple">594F2DC2-1FAB-5FBF-9018-315AE36CF935</object-id><label>Figure 4.</label><caption><p><bold>A–I</bold><italic><tp:taxon-name><tp:taxon-name-part taxon-name-part-type="genus" reg="Laboulbenia">Laboulbenia</tp:taxon-name-part> <tp:taxon-name-part taxon-name-part-type="species" reg="quarantena">quarantena</tp:taxon-name-part></tp:taxon-name></italic> De Kesel &amp; Haelew. from <italic><tp:taxon-name><tp:taxon-name-part taxon-name-part-type="genus" reg="Bembidion">Bembidion</tp:taxon-name-part> <tp:taxon-name-part taxon-name-part-type="species" reg="biguttatum">biguttatum</tp:taxon-name-part></tp:taxon-name></italic>, specimen ADK6448: <bold>A</bold> mature thallus from prothorax, slide BR5020212163329V, holotype <bold>B</bold> mature thallus from prothorax with less pigmented perithecium <bold>C</bold> mature thallus from the right mesofemur <bold>D–F</bold> mature thalli from the right protibia <bold>G</bold> immature thallus from the prothorax <bold>H</bold> mature thallus from the right mesofemur <bold>I</bold> ascospores <bold>J–K</bold> laboulbenia <tp:taxon-name><tp:taxon-name-part taxon-name-part-type="genus" reg="Laboulbenia"/><tp:taxon-name-part taxon-name-part-type="species" reg="vulgaris">vulgaris</tp:taxon-name-part></tp:taxon-name> Peyr: <bold>J</bold> mature thallus from prothorax of <italic><tp:taxon-name><tp:taxon-name-part taxon-name-part-type="genus" reg="Bembidion">Bembidion</tp:taxon-name-part> <tp:taxon-name-part taxon-name-part-type="species" reg="tetracolum">tetracolum</tp:taxon-name-part></tp:taxon-name></italic>, specimen ADK5557 <bold>K</bold> mature thallus from mesothorax of <italic><tp:taxon-name><tp:taxon-name-part taxon-name-part-type="genus" reg="Ocys">Ocys</tp:taxon-name-part> <tp:taxon-name-part taxon-name-part-type="species" reg="harpaloides">harpaloides</tp:taxon-name-part></tp:taxon-name></italic>, specimen ADK6353. One of the diagnostic characteristics of the new species–the positioning of the insertion <tp:taxon-name><tp:taxon-name-part taxon-name-part-type="genus" reg="Insertion"/><tp:taxon-name-part taxon-name-part-type="species" reg="cell">cell</tp:taxon-name-part></tp:taxon-name>–is shown in a mature thallus of <italic><tp:taxon-name><tp:taxon-name-part taxon-name-part-type="genus" reg="Laboulbenia">L.</tp:taxon-name-part> <tp:taxon-name-part taxon-name-part-type="species" reg="quarantenae">quarantenae</tp:taxon-name-part></tp:taxon-name></italic> (<bold>E</bold>) and one of <italic><tp:taxon-name><tp:taxon-name-part taxon-name-part-type="genus" reg="Laboulbenia">L.</tp:taxon-name-part> <tp:taxon-name-part taxon-name-part-type="species" reg="vulgaris">vulgaris</tp:taxon-name-part></tp:taxon-name></italic> (<bold>J</bold>). Scale bar: 100 µm.</p></caption><graphic xmlns:xlink="http://www.w3.org/1999/xlink" xlink:href="mycokeys-71-023-g004.jpg" position="float" orientation="portrait" xlink:type="simple" id="oo_437754.jpg"><uri content-type="original_file" xlink:type="simple">https://binary.pensoft.net/fig/437754</uri></graphic></fig><p><italic><tp:taxon-name><tp:taxon-name-part taxon-name-part-type="genus" reg="Bembidion">Bembidion</tp:taxon-name-part> <tp:taxon-name-part taxon-name-part-type="species" reg="biguttatum">biguttatum</tp:taxon-name-part></tp:taxon-name></italic>, the host for <italic><tp:taxon-name><tp:taxon-name-part taxon-name-part-type="genus" reg="Laboulbenia">L.</tp:taxon-name-part> <tp:taxon-name-part taxon-name-part-type="species" reg="quarantenae">quarantenae</tp:taxon-name-part></tp:taxon-name></italic>, belongs to the subgenus <tp:taxon-name><tp:taxon-name-part taxon-name-part-type="subgenus" reg="Philochtus">Philochtus.</tp:taxon-name-part></tp:taxon-name> Representatives of <italic><tp:taxon-name><tp:taxon-name-part taxon-name-part-type="genus" reg="Laboulbenia">Laboulbenia</tp:taxon-name-part></tp:taxon-name></italic> reported from <tp:taxon-name><tp:taxon-name-part taxon-name-part-type="genus" reg="Bembidion">Bembidion</tp:taxon-name-part> <tp:taxon-name-part taxon-name-part-type="infraspecific-rank">subgenus</tp:taxon-name-part> <tp:taxon-name-part taxon-name-part-type="subgenus" reg="Philochtus">Philochtus</tp:taxon-name-part></tp:taxon-name> are few and include two species only: <italic><tp:taxon-name><tp:taxon-name-part taxon-name-part-type="genus" reg="Laboulbenia">L.</tp:taxon-name-part> <tp:taxon-name-part taxon-name-part-type="species" reg="pedicellata">pedicellata</tp:taxon-name-part></tp:taxon-name></italic> and <italic><tp:taxon-name><tp:taxon-name-part taxon-name-part-type="genus" reg="Laboulbenia">L.</tp:taxon-name-part> <tp:taxon-name-part taxon-name-part-type="species" reg="vulgaris">vulgaris</tp:taxon-name-part></tp:taxon-name></italic>. Two thalli of <italic><tp:taxon-name><tp:taxon-name-part taxon-name-part-type="genus" reg="Laboulbenia">Laboulbenia</tp:taxon-name-part></tp:taxon-name></italic> “sp. similar to <italic><tp:taxon-name><tp:taxon-name-part taxon-name-part-type="genus" reg="Laboulbenia">L.</tp:taxon-name-part> <tp:taxon-name-part taxon-name-part-type="species" reg="vulgaris">vulgaris</tp:taxon-name-part></tp:taxon-name></italic>” from <italic><tp:taxon-name><tp:taxon-name-part taxon-name-part-type="genus" reg="Bembidion">Bembidion</tp:taxon-name-part> <tp:taxon-name-part taxon-name-part-type="species" reg="bruxellense">bruxellense</tp:taxon-name-part></tp:taxon-name></italic> Wesmael, 1835 [as <italic><tp:taxon-name><tp:taxon-name-part taxon-name-part-type="genus" reg="Bembidion">B.</tp:taxon-name-part> <tp:taxon-name-part taxon-name-part-type="species" reg="rupestre">rupestre</tp:taxon-name-part></tp:taxon-name></italic> (Linnaeus, 1767) are illustrated in <xref ref-type="bibr" rid="B68">Majewski (1994</xref>: Pl. 53, Figs <xref ref-type="fig" rid="F1">1</xref>, <xref ref-type="fig" rid="F2">2</xref>). Their morphology comes close to <italic><tp:taxon-name><tp:taxon-name-part taxon-name-part-type="genus" reg="Laboulbenia">L.</tp:taxon-name-part> <tp:taxon-name-part taxon-name-part-type="species" reg="quarantenae">quarantenae</tp:taxon-name-part></tp:taxon-name></italic> but <tp:taxon-name><tp:taxon-name-part taxon-name-part-type="genus" reg="Insertion"/><tp:taxon-name-part taxon-name-part-type="species" reg="cell">cell</tp:taxon-name-part></tp:taxon-name> V is much larger and the insertion <tp:taxon-name><tp:taxon-name-part taxon-name-part-type="genus" reg="Insertion"/><tp:taxon-name-part taxon-name-part-type="species" reg="cell">cell</tp:taxon-name-part></tp:taxon-name> is not situated low enough along the posterior margin of the perithecial wall. Also <italic><tp:taxon-name><tp:taxon-name-part taxon-name-part-type="genus" reg="Laboulbenia">L.</tp:taxon-name-part> <tp:taxon-name-part taxon-name-part-type="species" reg="parvula">parvula</tp:taxon-name-part></tp:taxon-name></italic> is reported on subgenus <tp:taxon-name><tp:taxon-name-part taxon-name-part-type="subgenus" reg="Philochtus">Philochtus</tp:taxon-name-part></tp:taxon-name> in <xref ref-type="bibr" rid="B96">Santamaría et al. (1991)</xref>, but this species is much smaller (180–190 µm total length) compared to <italic><tp:taxon-name><tp:taxon-name-part taxon-name-part-type="genus" reg="Laboulbenia">L.</tp:taxon-name-part> <tp:taxon-name-part taxon-name-part-type="species" reg="quarantenae">quarantenae</tp:taxon-name-part></tp:taxon-name></italic>, it has a deeply pigmented basal <tp:taxon-name><tp:taxon-name-part taxon-name-part-type="genus" reg="Insertion"/><tp:taxon-name-part taxon-name-part-type="species" reg="cell">cell</tp:taxon-name-part></tp:taxon-name> of the outer appendage, the inner and outer appendage each carry 4–8 very slender branches, and its perithecial tip is rather squarish.</p><p>As we explore patterns of speciation of taxa in both <tp:taxon-name>Herpomycetales</tp:taxon-name> and <tp:taxon-name><tp:taxon-name-part taxon-name-part-type="order">Laboulbeniales</tp:taxon-name-part></tp:taxon-name> using integrative taxonomy, we can start linking some of these patterns to morphological or life history traits. One candidate trait is the haustorium–a rhizoidal structure that penetrates the host’s integument to make contact with the haemocoel, increasing surface area for nutrient uptake and providing holdfast. We hypothesize that – due to the invasive nature of their haustorium – <tp:taxon-name>Herpomycetales</tp:taxon-name> and haustorial <tp:taxon-name><tp:taxon-name-part taxon-name-part-type="order">Laboulbeniales</tp:taxon-name-part></tp:taxon-name>, such as species of <italic><tp:taxon-name><tp:taxon-name-part taxon-name-part-type="genus" reg="Hesperomyces">Hesperomyces</tp:taxon-name-part></tp:taxon-name></italic>, maintain close interactions with their hosts, possibly involving adaptations to the hosts’ defense systems and leading to escape-and-radiate coevolution (<xref ref-type="bibr" rid="B33">Ehrlich and Raven 1964</xref>). These developments result in an evolutionary arms race, with specialization and leading to speciation (One Host One Parasite model, Figure <xref ref-type="fig" rid="F1">1</xref>). While all 27 species of <italic><tp:taxon-name><tp:taxon-name-part taxon-name-part-type="genus" reg="Herpomyces">Herpomyces</tp:taxon-name-part></tp:taxon-name></italic> form multiple haustoria, not all <tp:taxon-name><tp:taxon-name-part taxon-name-part-type="order">Laboulbeniales</tp:taxon-name-part></tp:taxon-name> penetrate their host. Recently, <xref ref-type="bibr" rid="B118">Tragust et al. (2016)</xref> presented evidence for four species of <tp:taxon-name><tp:taxon-name-part taxon-name-part-type="order">Laboulbeniales</tp:taxon-name-part></tp:taxon-name> to be superficially attached to their host, and also <italic><tp:taxon-name><tp:taxon-name-part taxon-name-part-type="genus" reg="Laboulbenia">L.</tp:taxon-name-part> <tp:taxon-name-part taxon-name-part-type="species" reg="flagellata">flagellata</tp:taxon-name-part></tp:taxon-name></italic> and <italic><tp:taxon-name><tp:taxon-name-part taxon-name-part-type="genus" reg="Laboulbenia">L.</tp:taxon-name-part> <tp:taxon-name-part taxon-name-part-type="species" reg="vulgaris">vulgaris</tp:taxon-name-part></tp:taxon-name></italic> do not seem to perforate their hosts. There are no strict developmental barriers for non-penetrating species and their ascospores may develop on multiple arthropods given that they co-occur in a given microhabitat, resulting in parasite species with more than one host (e.g., <italic><tp:taxon-name><tp:taxon-name-part taxon-name-part-type="genus" reg="Laboulbenia">L.</tp:taxon-name-part> <tp:taxon-name-part taxon-name-part-type="species" reg="vulgaris">vulgaris</tp:taxon-name-part></tp:taxon-name></italic> in Figure <xref ref-type="fig" rid="F2">2</xref>), in contrast to the host-specific species of <italic><tp:taxon-name><tp:taxon-name-part taxon-name-part-type="genus" reg="Hesperomyces">Hesperomyces</tp:taxon-name-part></tp:taxon-name></italic>. Undoubtedly, other factors come into play; more studies of speciation and species limits, specificity, host shifting, and transmission patterns are needed to test said hypothesis.</p></tp:treatment-sec><tp:treatment-sec><!--Section generated to contain objects referenced in tp:taxon-treatment.--><fig id="F1" position="float" orientation="portrait"><object-id xmlns:xlink="http://www.w3.org/1999/xlink" content-type="doi" xlink:type="simple">10.3897/mycokeys.71.53421.figure1</object-id><object-id xmlns:xlink="http://www.w3.org/1999/xlink" content-type="arpha" xlink:type="simple">598E682E-83DB-55BF-B2DB-E7E1DDDAF997</object-id><label>Figure 1.</label><caption><p>Maximum clade creditability tree of <italic><tp:taxon-name><tp:taxon-name-part taxon-name-part-type="genus" reg="Hesperomyces">Hesperomyces</tp:taxon-name-part></tp:taxon-name></italic> isolates reconstructed from an <abbrev xmlns:xlink="http://www.w3.org/1999/xlink" xlink:title="internal transcribed spacer" id="ABBRID0EGGBG" xlink:type="simple">ITS</abbrev> dataset, with <italic><tp:taxon-name><tp:taxon-name-part taxon-name-part-type="genus" reg="Hesperomyces">H.</tp:taxon-name-part> <tp:taxon-name-part taxon-name-part-type="species" reg="coleomegillae">coleomegillae</tp:taxon-name-part></tp:taxon-name></italic> as outgroup. The topology is the result of Bayesian inference performed with BEAST. For each node, ML BS (≥ 65) and Bayesian pp (≥ 0.7) are presented above/below the branch leading to that node. <italic><tp:taxon-name><tp:taxon-name-part taxon-name-part-type="genus" reg="Hesperomyces">Hesperomyces</tp:taxon-name-part> <tp:taxon-name-part taxon-name-part-type="species" reg="virescens">virescens</tp:taxon-name-part></tp:taxon-name></italic> sensu lato is highlighted with light gray shading, isolates are color-coded by host; <italic><tp:taxon-name><tp:taxon-name-part taxon-name-part-type="genus" reg="Hesperomyces">H.</tp:taxon-name-part> <tp:taxon-name-part taxon-name-part-type="species" reg="virescens">virescens</tp:taxon-name-part></tp:taxon-name></italic> sensu stricto and <italic><tp:taxon-name><tp:taxon-name-part taxon-name-part-type="genus" reg="Hesperomyces">H.</tp:taxon-name-part> <tp:taxon-name-part taxon-name-part-type="species" reg="halyziae">halyziae</tp:taxon-name-part></tp:taxon-name></italic> sp. nov. are highlighted with dark gray shading.</p></caption><graphic xmlns:xlink="http://www.w3.org/1999/xlink" xlink:href="mycokeys-71-023-g001.jpg" position="float" orientation="portrait" xlink:type="simple" id="oo_437751.jpg"><uri content-type="original_file" xlink:type="simple">https://binary.pensoft.net/fig/437751</uri></graphic></fig></tp:treatment-sec><ref-list><ref id="B30"><mixed-citation xmlns:xlink="http://www.w3.org/1999/xlink" xlink:type="simple"><person-group><name name-style="western"><surname>De Weggheleire</surname><given-names>S</given-names></name></person-group> (<year>2019</year>) Biodiversity of the genus <italic><tp:taxon-name><tp:taxon-name-part taxon-name-part-type="genus">Laboulbenia</tp:taxon-name-part></tp:taxon-name></italic>: are there cryptic species? M.Sc. Thesis, University of Antwerp, Belgium.</mixed-citation></ref><ref id="B96"><mixed-citation xmlns:xlink="http://www.w3.org/1999/xlink" xlink:type="simple"><person-group><name name-style="western"><surname>Santamaría</surname><given-names>S</given-names></name><name name-style="western"><surname>Balazuc</surname><given-names>J</given-names></name><name name-style="western"><surname>Tavares</surname><given-names>II</given-names></name></person-group> (<year>1991</year>) <article-title>Distribution of the European <tp:taxon-name><tp:taxon-name-part taxon-name-part-type="order">Laboulbeniales</tp:taxon-name-part></tp:taxon-name> (<tp:taxon-name><tp:taxon-name-part taxon-name-part-type="kingdom">Fungi</tp:taxon-name-part></tp:taxon-name>, <tp:taxon-name><tp:taxon-name-part taxon-name-part-type="phylum">Ascomycotina</tp:taxon-name-part></tp:taxon-name>). An annotated list of species.</article-title><source>Treballs de l’Institut Botanic de Barcelona</source><volume>14</volume>: <fpage>1</fpage>–<lpage>123</lpage>.</mixed-citation></ref><ref id="B68"><mixed-citation xmlns:xlink="http://www.w3.org/1999/xlink" xlink:type="simple"><person-group><name name-style="western"><surname>Majewski</surname><given-names>T</given-names></name></person-group> (<year>1994</year>) <article-title>The <tp:taxon-name><tp:taxon-name-part taxon-name-part-type="order">Laboulbeniales</tp:taxon-name-part></tp:taxon-name> of Poland.</article-title><source>Polish Botanical Studies</source><volume>7</volume>: <fpage>3</fpage>–<lpage>466</lpage>.</mixed-citation></ref><ref id="B45"><mixed-citation xmlns:xlink="http://www.w3.org/1999/xlink" xlink:type="simple"><person-group><name name-style="western"><surname>Haelewaters</surname><given-names>D</given-names></name><name name-style="western"><surname>De Kesel</surname><given-names>A</given-names></name><name name-style="western"><surname>Gorczak</surname><given-names>M</given-names></name><name name-style="western"><surname>Bao</surname><given-names>K</given-names></name><name name-style="western"><surname>Gort</surname><given-names>G</given-names></name><name name-style="western"><surname>Zhao</surname><given-names>SY</given-names></name><name name-style="western"><surname>Pfister</surname><given-names>DH</given-names></name></person-group> (<year>2019a</year>) <tp:taxon-name><tp:taxon-name-part taxon-name-part-type="order">Laboulbeniales</tp:taxon-name-part></tp:taxon-name> (<tp:taxon-name><tp:taxon-name-part taxon-name-part-type="phylum">Ascomycota</tp:taxon-name-part></tp:taxon-name>) of the Boston Harbor Islands II: species parasitizing <tp:taxon-name><tp:taxon-name-part taxon-name-part-type="family">Carabidae</tp:taxon-name-part></tp:taxon-name>, and the <italic><tp:taxon-name><tp:taxon-name-part taxon-name-part-type="genus">Laboulbenia</tp:taxon-name-part> <tp:taxon-name-part taxon-name-part-type="species">flagellata</tp:taxon-name-part></tp:taxon-name></italic> species complex. Northeastern Naturalist 25(Special Issue 9): 110–149. <ext-link xlink:type="simple" ext-link-type="doi" xlink:href="10.1656/045.025.s906">https://doi.org/10.1656/045.025.s906</ext-link></mixed-citation></ref><ref id="B23"><mixed-citation xmlns:xlink="http://www.w3.org/1999/xlink" xlink:type="simple"><person-group><name name-style="western"><surname>De Kesel</surname><given-names>A</given-names></name><name name-style="western"><surname>Gerstmans</surname><given-names>C</given-names></name><name name-style="western"><surname>Haelewaters</surname><given-names>D</given-names></name></person-group> (<year>2020</year>) <article-title>Catalogue of the <tp:taxon-name><tp:taxon-name-part taxon-name-part-type="class">Laboulbeniomycetes</tp:taxon-name-part></tp:taxon-name> of Belgium.</article-title><source>Sterbeeckia</source><volume>36</volume>: <fpage>3</fpage>–<lpage>143</lpage>.</mixed-citation></ref><ref id="B19"><mixed-citation xmlns:xlink="http://www.w3.org/1999/xlink" xlink:type="simple"><person-group><name name-style="western"><surname>De Kesel</surname><given-names>A</given-names></name></person-group> (<year>1998</year>) <article-title>Identification and host-range of the genus <italic><tp:taxon-name><tp:taxon-name-part taxon-name-part-type="genus">Laboulbenia</tp:taxon-name-part></tp:taxon-name></italic> in Belgium.</article-title><source>Sterbeeckia</source><volume>18</volume>: <fpage>13</fpage>–<lpage>31</lpage>.</mixed-citation></ref><ref id="B99"><mixed-citation xmlns:xlink="http://www.w3.org/1999/xlink" xlink:type="simple"><person-group><name name-style="western"><surname>Scheloske</surname><given-names>H-W</given-names></name></person-group> (<year>1969</year>) <article-title>Beiträge zur Biologie, Ökologie und Systematik der <tp:taxon-name><tp:taxon-name-part taxon-name-part-type="order">Laboulbeniales</tp:taxon-name-part></tp:taxon-name> (<tp:taxon-name><tp:taxon-name-part taxon-name-part-type="class">Ascomycetes</tp:taxon-name-part></tp:taxon-name>) unter besondere Berücksichtigung des Parasit-Wirt-Verhältnisses.</article-title><source>Parasitologische Schriftenreihe</source><volume>19</volume>: <fpage>1</fpage>–<lpage>176</lpage>.</mixed-citation></ref><ref id="B93"><mixed-citation xmlns:xlink="http://www.w3.org/1999/xlink" xlink:type="simple"><person-group><name name-style="western"><surname>Santamaría</surname><given-names>S</given-names></name></person-group> (<year>1998</year>) <article-title><tp:taxon-name><tp:taxon-name-part taxon-name-part-type="order">Laboulbeniales</tp:taxon-name-part></tp:taxon-name>, I. <italic><tp:taxon-name><tp:taxon-name-part taxon-name-part-type="genus">Laboulbenia</tp:taxon-name-part></tp:taxon-name></italic>.</article-title><source>Flora Mycologica Iberica</source><volume>4</volume>: <fpage>1</fpage>–<lpage>186</lpage>.</mixed-citation></ref><ref id="B33"><mixed-citation xmlns:xlink="http://www.w3.org/1999/xlink" xlink:type="simple"><person-group><name name-style="western"><surname>Ehrlich</surname><given-names>PR</given-names></name><name name-style="western"><surname>Raven</surname><given-names>PA</given-names></name></person-group> (<year>1964</year>) <article-title>Butterﬂies and plants: A study in coevolution.</article-title><source>Evolution</source><volume>18</volume>: <fpage>586</fpage>–<lpage>608</lpage>. <ext-link xlink:type="simple" ext-link-type="doi" xlink:href="10.1111/j.1558-5646.1964.tb01674.x">https://doi.org/10.1111/j.1558-5646.1964.tb01674.x</ext-link></mixed-citation></ref><ref id="B118"><mixed-citation xmlns:xlink="http://www.w3.org/1999/xlink" xlink:type="simple"><person-group><name name-style="western"><surname>Tragust</surname><given-names>S</given-names></name><name name-style="western"><surname>Tartally</surname><given-names>A</given-names></name><name name-style="western"><surname>Espadaler</surname><given-names>X</given-names></name><name name-style="western"><surname>Billen</surname><given-names>J</given-names></name></person-group> (<year>2016</year>) <article-title>Histopathology of <tp:taxon-name><tp:taxon-name-part taxon-name-part-type="order">Laboulbeniales</tp:taxon-name-part></tp:taxon-name> (<tp:taxon-name><tp:taxon-name-part taxon-name-part-type="phylum">Ascomycota</tp:taxon-name-part></tp:taxon-name>: <tp:taxon-name><tp:taxon-name-part taxon-name-part-type="order">Laboulbeniales</tp:taxon-name-part></tp:taxon-name>): ectoparasitic fungi on ants (<tp:taxon-name><tp:taxon-name-part taxon-name-part-type="order">Hymenoptera</tp:taxon-name-part></tp:taxon-name>: <tp:taxon-name><tp:taxon-name-part taxon-name-part-type="family">Formicidae</tp:taxon-name-part></tp:taxon-name>).</article-title><source>Myrmecological News</source><volume>23</volume>: <fpage>81</fpage>–<lpage>89</lpage>.</mixed-citation></ref></ref-list></tp:taxon-treatment>
